# Supplementary material for: Genome-Wide Association Studies Identifies Seven Major Regions Responsible for Iron Deficiency Chlorosis in Soybean (Glycine max)
Source: PLoS One. 2014 Sep 16;9(9):e107469. doi: 10.1371/journal.pone.0107469 (PMC4166409; doi:10.1371/journal.pone.0107469)
Supplement: Table S1 — Detailed information of SNPs used in the study. SNP postions, alleles based on soybean reference genome V1.1 (phytozome.org) and minor allele frequency for this population (in %). (XLSX) [file pone.0107469.s002.xlsx]

## Sheet: Suppl table 1
Table S1 Detailed information of SNPs used in the study. SNP postions, alleles based on soybean reference genome V1.1 (phytozome.org) and minor allele frequency for this population (in %)
SNP	Chromosome	Position	Alleles	Minor Allele Frequency
S1_150537	1	150537	G/A	8.14815
S1_160563	1	160563	T/C	6.2963
S1_205886	1	205886	C/T	32.2222
S1_281790	1	281790	T/C	32.2222
S1_282484	1	282484	T/C	32.5926
S1_286222	1	286222	T/G	30.7407
S1_292130	1	292130	C/T	30.7407
S1_293822	1	293822	C/T	30.7407
S1_294062	1	294062	G/A	31.1111
S1_294110	1	294110	T/C	31.1111
S1_294122	1	294122	T/G	31.1111
S1_294262	1	294262	G/A	31.4815
S1_385020	1	385020	A/T	31.1111
S1_385233	1	385233	T/A	32.963
S1_397403	1	397403	A/T	8.51852
S1_398964	1	398964	C/T	34.0741
S1_415617	1	415617	G/A	35.9259
S1_415916	1	415916	G/A	14.0741
S1_423159	1	423159	A/T	45.5556
S1_423224	1	423224	T/A	39.6296
S1_423225	1	423225	T/C	39.6296
S1_423253	1	423253	A/T	34.8148
S1_431423	1	431423	T/A	34.4444
S1_431699	1	431699	A/T	32.2222
S1_435867	1	435867	T/C	5.92593
S1_436039	1	436039	G/A	35.1852
S1_455330	1	455330	G/C	34.8148
S1_464679	1	464679	A/C	5.18519
S1_465721	1	465721	C/A	5.18519
S1_470125	1	470125	C/A	32.963
S1_512756	1	512756	C/T	41.1111
S1_528059	1	528059	T/A	31.4815
S1_528060	1	528060	T/A	34.0741
S1_528379	1	528379	T/C	32.2222
S1_528387	1	528387	T/C	32.2222
S1_528408	1	528408	T/C	32.2222
S1_560823	1	560823	C/G	31.4815
S1_567581	1	567581	T/A	20
S1_736365	1	736365	G/T	17.7778
S1_742718	1	742718	G/A	11.8519
S1_742784	1	742784	A/T	10
S1_742785	1	742785	C/T	10
S1_767403	1	767403	G/A	18.1481
S1_768207	1	768207	C/T	18.1481
S1_783410	1	783410	C/A	18.1481
S1_810601	1	810601	T/A	20.7407
S1_811493	1	811493	T/C	18.1481
S1_827383	1	827383	C/T	20.7407
S1_836436	1	836436	A/G	16.2963
S1_838504	1	838504	T/C	16.2963
S1_838890	1	838890	A/T	16.2963
S1_839271	1	839271	G/A	16.2963
S1_839582	1	839582	T/C	25.5556
S1_839604	1	839604	C/T	25.5556
S1_839607	1	839607	C/T	25.5556
S1_888935	1	888935	C/T	19.2593
S1_889009	1	889009	T/C	20
S1_889828	1	889828	A/G	19.2593
S1_955154	1	955154	T/C	16.6667
S1_955172	1	955172	T/C	16.6667
S1_955514	1	955514	T/C	15.9259
S1_956228	1	956228	T/C	17.037
S1_967407	1	967407	G/A	14.8148
S1_993064	1	993064	C/T	14.8148
S1_993069	1	993069	C/T	8.14815
S1_993084	1	993084	C/A	6.2963
S1_1009732	1	1009732	A/C	42.963
S1_1009752	1	1009752	T/A	42.963
S1_1009753	1	1009753	T/A	42.963
S1_1009754	1	1009754	T/A	42.963
S1_1010085	1	1010085	G/A	38.5185
S1_1010101	1	1010101	T/A	38.5185
S1_1036455	1	1036455	G/A	16.2963
S1_1036486	1	1036486	T/G	16.2963
S1_1196997	1	1196997	C/T	17.037
S1_1200361	1	1200361	T/A	19.2593
S1_1200362	1	1200362	T/A	19.2593
S1_1275340	1	1275340	T/C	17.4074
S1_1281949	1	1281949	C/T	17.4074
S1_1340508	1	1340508	G/A	15.5556
S1_1343593	1	1343593	G/A	15.5556
S1_1398469	1	1398469	T/C	45.1852
S1_1438988	1	1438988	A/C	45.9259
S1_1486029	1	1486029	A/G	48.5185
S1_1486334	1	1486334	A/T	47.4074
S1_1486457	1	1486457	T/C	48.1481
S1_1486488	1	1486488	A/T	48.1481
S1_1486505	1	1486505	A/C	48.1481
S1_1486530	1	1486530	T/A	48.1481
S1_1491959	1	1491959	G/A	45.9259
S1_1683663	1	1683663	C/T	49.2593
S1_1789228	1	1789228	T/A	13.7037
S1_1818649	1	1818649	A/T	37.4074
S1_1818650	1	1818650	C/T	38.5185
S1_1866536	1	1866536	T/C	10.3704
S1_2024877	1	2024877	T/C	5.18519
S1_2119881	1	2119881	G/A	5.18519
S1_2168877	1	2168877	A/G	9.62963
S1_2259094	1	2259094	C/T	7.40741
S1_2281018	1	2281018	G/C	7.03704
S1_2281378	1	2281378	G/A	7.03704
S1_2283212	1	2283212	T/C	7.40741
S1_2283320	1	2283320	G/A	7.40741
S1_2283470	1	2283470	A/C	6.66667
S1_2354580	1	2354580	T/A	5.92593
S1_2524244	1	2524244	G/T	24.4444
S1_2524255	1	2524255	A/G	24.4444
S1_2586040	1	2586040	A/C	31.1111
S1_2601044	1	2601044	G/A	22.5926
S1_2699154	1	2699154	C/A	20.7407
S1_2749828	1	2749828	T/C	26.2963
S1_2754012	1	2754012	A/T	24.0741
S1_2755382	1	2755382	T/A	28.5185
S1_2814363	1	2814363	T/A	23.7037
S1_3043766	1	3043766	T/A	28.1481
S1_3082297	1	3082297	C/T	28.8889
S1_3082323	1	3082323	A/T	28.8889
S1_3082337	1	3082337	G/C	27.037
S1_3106785	1	3106785	G/A	42.5926
S1_3117838	1	3117838	T/A	29.2593
S1_3144882	1	3144882	G/T	28.5185
S1_3145184	1	3145184	T/A	27.4074
S1_3145865	1	3145865	A/T	44.4444
S1_3148110	1	3148110	T/A	29.6296
S1_3148196	1	3148196	T/C	27.7778
S1_3163236	1	3163236	G/A	31.4815
S1_3163274	1	3163274	G/A	31.4815
S1_3163546	1	3163546	C/T	38.1481
S1_3170498	1	3170498	G/T	30.7407
S1_3170670	1	3170670	C/G	30.3704
S1_3220654	1	3220654	C/A	42.5926
S1_3220656	1	3220656	C/T	11.1111
S1_3255709	1	3255709	G/T	30.7407
S1_3298833	1	3298833	C/T	40
S1_3363261	1	3363261	G/A	38.5185
S1_3368645	1	3368645	A/T	32.5926
S1_3396339	1	3396339	G/A	12.963
S1_3396376	1	3396376	C/A	12.963
S1_3396386	1	3396386	A/G	12.963
S1_3401130	1	3401130	A/G	32.5926
S1_3412418	1	3412418	A/T	32.2222
S1_3416159	1	3416159	T/A	31.1111
S1_3416191	1	3416191	A/T	31.1111
S1_3431810	1	3431810	G/A	8.51852
S1_3460132	1	3460132	G/T	29.2593
S1_3460582	1	3460582	T/C	28.8889
S1_3466734	1	3466734	C/T	7.40741
S1_3588191	1	3588191	A/G	25.5556
S1_3595362	1	3595362	A/T	25.1852
S1_3641111	1	3641111	C/T	37.7778
S1_3641120	1	3641120	C/A	37.7778
S1_3641121	1	3641121	A/C	37.7778
S1_3666222	1	3666222	A/C	26.2963
S1_3666256	1	3666256	T/G	9.62963
S1_3672618	1	3672618	A/T	25.1852
S1_3717936	1	3717936	T/G	10.7407
S1_3717948	1	3717948	G/A	25.1852
S1_3722961	1	3722961	A/G	35.9259
S1_3783791	1	3783791	T/A	23.3333
S1_3783935	1	3783935	A/T	9.62963
S1_3784851	1	3784851	G/A	9.62963
S1_3785047	1	3785047	G/A	9.62963
S1_3790539	1	3790539	A/G	9.25926
S1_3790945	1	3790945	T/G	24.4444
S1_3793116	1	3793116	T/A	43.3333
S1_3800378	1	3800378	T/A	34.8148
S1_3850865	1	3850865	A/G	9.25926
S1_3966859	1	3966859	C/A	12.2222
S1_3983692	1	3983692	T/C	12.2222
S1_4007001	1	4007001	A/C	41.1111
S1_4007124	1	4007124	G/A	41.1111
S1_4013321	1	4013321	C/T	42.2222
S1_4015109	1	4015109	A/G	42.2222
S1_4059207	1	4059207	G/A	28.8889
S1_4059208	1	4059208	A/T	28.8889
S1_4059218	1	4059218	T/C	28.8889
S1_4065917	1	4065917	T/A	40.7407
S1_4072694	1	4072694	T/A	39.2593
S1_4072924	1	4072924	C/T	41.8519
S1_4102872	1	4102872	A/C	21.1111
S1_4116214	1	4116214	A/T	24.8148
S1_4120048	1	4120048	C/T	9.25926
S1_4120075	1	4120075	G/A	20.3704
S1_4142600	1	4142600	C/T	15.5556
S1_4202587	1	4202587	T/C	46.2963
S1_4204366	1	4204366	G/A	13.3333
S1_4286973	1	4286973	T/A	11.8519
S1_4303211	1	4303211	C/T	24.4444
S1_4315851	1	4315851	A/G	7.03704
S1_4375304	1	4375304	A/T	23.7037
S1_4412045	1	4412045	T/A	26.6667
S1_4509512	1	4509512	C/T	5.55556
S1_4654356	1	4654356	T/C	10.7407
S1_4654385	1	4654385	C/T	10.7407
S1_4697950	1	4697950	G/A	12.5926
S1_4722825	1	4722825	G/A	10.7407
S1_4737408	1	4737408	G/A	11.8519
S1_4786784	1	4786784	A/G	11.4815
S1_4805654	1	4805654	T/C	13.3333
S1_4875706	1	4875706	G/A	7.77778
S1_4900748	1	4900748	T/C	27.4074
S1_4926132	1	4926132	C/T	28.1481
S1_4926147	1	4926147	C/T	28.1481
S1_4926153	1	4926153	C/T	28.1481
S1_4940350	1	4940350	A/G	27.7778
S1_4994546	1	4994546	C/A	28.5185
S1_5110019	1	5110019	A/C	17.4074
S1_5215119	1	5215119	A/G	34.0741
S1_5232338	1	5232338	G/A	45.9259
S1_5232347	1	5232347	A/G	45.9259
S1_5232366	1	5232366	A/C	45.9259
S1_5232382	1	5232382	A/G	45.9259
S1_5252946	1	5252946	T/C	47.7778
S1_5272651	1	5272651	G/A	47.037
S1_5277314	1	5277314	C/T	47.7778
S1_5277364	1	5277364	C/T	47.7778
S1_5297729	1	5297729	T/C	39.6296
S1_5418555	1	5418555	T/C	47.4074
S1_5576496	1	5576496	C/A	47.037
S1_5603151	1	5603151	A/C	46.6667
S1_5603804	1	5603804	A/T	48.1481
S1_5687172	1	5687172	G/C	46.2963
S1_5708436	1	5708436	C/A	6.66667
S1_5708438	1	5708438	A/C	6.2963
S1_5708439	1	5708439	G/A	9.62963
S1_5708441	1	5708441	A/G	5.92593
S1_5708443	1	5708443	G/A	9.62963
S1_5708445	1	5708445	A/G	5.92593
S1_5767452	1	5767452	A/G	45.5556
S1_5792621	1	5792621	C/T	46.2963
S1_5801180	1	5801180	T/A	47.037
S1_5825680	1	5825680	A/G	47.037
S1_5925075	1	5925075	T/C	48.1481
S1_5926209	1	5926209	A/G	46.2963
S1_5998545	1	5998545	C/T	45.9259
S1_5998565	1	5998565	T/C	46.2963
S1_5998579	1	5998579	A/T	47.037
S1_5998580	1	5998580	A/G	47.037
S1_5998613	1	5998613	C/T	47.037
S1_5998632	1	5998632	A/G	45.9259
S1_6015046	1	6015046	T/C	46.6667
S1_6016611	1	6016611	A/G	46.6667
S1_6080169	1	6080169	A/T	47.037
S1_6205686	1	6205686	C/G	47.7778
S1_6222400	1	6222400	C/A	46.6667
S1_6321784	1	6321784	A/C	46.2963
S1_6321810	1	6321810	T/A	47.4074
S1_6321848	1	6321848	A/G	46.2963
S1_6374507	1	6374507	T/C	45.9259
S1_6374527	1	6374527	A/G	45.9259
S1_6374528	1	6374528	C/T	45.9259
S1_6374619	1	6374619	C/G	47.7778
S1_6376181	1	6376181	T/C	46.2963
S1_6376214	1	6376214	C/T	46.2963
S1_6376229	1	6376229	C/T	46.2963
S1_6376290	1	6376290	C/T	45.9259
S1_6376318	1	6376318	A/T	47.037
S1_6376360	1	6376360	G/A	47.037
S1_6376429	1	6376429	C/T	49.2593
S1_6376432	1	6376432	C/T	49.2593
S1_6382233	1	6382233	A/G	46.6667
S1_6382485	1	6382485	C/T	46.6667
S1_6420084	1	6420084	C/T	46.2963
S1_6497341	1	6497341	T/A	47.037
S1_6504273	1	6504273	C/T	47.4074
S1_6566364	1	6566364	A/T	45.5556
S1_6566576	1	6566576	T/C	46.2963
S1_6566673	1	6566673	G/A	45.9259
S1_6566747	1	6566747	A/G	45.9259
S1_6566936	1	6566936	T/A	46.2963
S1_6567056	1	6567056	A/G	46.2963
S1_6567111	1	6567111	A/G	47.037
S1_7128467	1	7128467	C/T	28.1481
S1_7198736	1	7198736	T/C	28.5185
S1_7198790	1	7198790	G/T	29.6296
S1_7310943	1	7310943	A/C	29.2593
S1_7310959	1	7310959	C/T	28.1481
S1_7538454	1	7538454	C/T	13.3333
S1_7825569	1	7825569	G/A	25.5556
S1_7825579	1	7825579	G/T	25.5556
S1_7825585	1	7825585	C/A	25.5556
S1_8033176	1	8033176	G/A	8.88889
S1_8033179	1	8033179	G/A	8.88889
S1_8082942	1	8082942	A/G	22.963
S1_8082944	1	8082944	A/G	5.92593
S1_8180062	1	8180062	T/A	29.6296
S1_8180064	1	8180064	C/T	29.6296
S1_8180079	1	8180079	C/A	29.6296
S1_8285457	1	8285457	C/T	18.5185
S1_8285459	1	8285459	T/C	18.5185
S1_8789429	1	8789429	A/G	35.1852
S1_9909255	1	9909255	G/A	16.2963
S1_9909257	1	9909257	G/T	5.92593
S1_10618423	1	10618423	C/T	14.0741
S1_11089551	1	11089551	A/G	12.2222
S1_11089559	1	11089559	A/G	12.2222
S1_11089567	1	11089567	A/G	12.2222
S1_11089571	1	11089571	C/T	12.2222
S1_11251146	1	11251146	C/T	27.037
S1_11545730	1	11545730	G/T	7.77778
S1_12403759	1	12403759	T/C	46.2963
S1_12717430	1	12717430	T/C	5.55556
S1_12794793	1	12794793	A/G	31.1111
S1_12794800	1	12794800	C/T	31.1111
S1_12794819	1	12794819	C/A	31.1111
S1_12794830	1	12794830	A/G	31.1111
S1_12794854	1	12794854	C/T	20
S1_12794883	1	12794883	C/A	20
S1_12952246	1	12952246	T/G	8.51852
S1_13386554	1	13386554	A/T	6.2963
S1_13387322	1	13387322	T/G	12.5926
S1_13492925	1	13492925	A/G	41.4815
S1_13730960	1	13730960	G/T	39.2593
S1_13798648	1	13798648	A/C	10.3704
S1_13827619	1	13827619	T/A	38.8889
S1_13857542	1	13857542	T/G	39.6296
S1_13991189	1	13991189	T/C	39.2593
S1_14052309	1	14052309	A/G	38.8889
S1_14053163	1	14053163	C/T	38.8889
S1_14071826	1	14071826	G/A	34.4444
S1_14071828	1	14071828	A/G	34.4444
S1_14106938	1	14106938	C/T	39.2593
S1_14156177	1	14156177	C/T	35.9259
S1_14421318	1	14421318	G/A	38.8889
S1_14532243	1	14532243	C/T	7.03704
S1_14532249	1	14532249	A/G	7.03704
S1_14532270	1	14532270	T/G	7.03704
S1_14532273	1	14532273	A/G	7.03704
S1_14551188	1	14551188	A/G	40.3704
S1_14551410	1	14551410	G/A	41.1111
S1_14586434	1	14586434	C/T	40
S1_14608063	1	14608063	T/C	40.3704
S1_14657519	1	14657519	T/A	40.3704
S1_14660892	1	14660892	G/T	40.7407
S1_14660941	1	14660941	T/C	40.3704
S1_14949390	1	14949390	C/A	41.1111
S1_15291057	1	15291057	G/A	40.7407
S1_15341264	1	15341264	G/A	40.3704
S1_15344906	1	15344906	G/A	40.7407
S1_15356358	1	15356358	C/A	39.6296
S1_15376836	1	15376836	C/T	40.3704
S1_15666399	1	15666399	A/T	21.4815
S1_15671785	1	15671785	G/T	40
S1_15671929	1	15671929	G/C	40
S1_15732755	1	15732755	A/G	40
S1_15811069	1	15811069	A/G	40.7407
S1_15846392	1	15846392	C/T	42.5926
S1_16135660	1	16135660	T/A	40.7407
S1_16146260	1	16146260	G/T	40
S1_16242434	1	16242434	C/T	40
S1_16336651	1	16336651	G/A	44.8148
S1_16336652	1	16336652	T/A	44.8148
S1_16336718	1	16336718	T/C	48.1481
S1_16388487	1	16388487	T/C	39.2593
S1_16425133	1	16425133	A/G	40.3704
S1_16714450	1	16714450	T/A	30.3704
S1_16714812	1	16714812	G/A	11.4815
S1_16714825	1	16714825	C/G	11.4815
S1_16718699	1	16718699	C/A	5.55556
S1_16854924	1	16854924	C/T	45.9259
S1_17101434	1	17101434	C/G	30.7407
S1_17101475	1	17101475	G/T	30.7407
S1_17101484	1	17101484	G/A	30.7407
S1_17144549	1	17144549	A/C	6.2963
S1_17146388	1	17146388	G/A	5.55556
S1_17488885	1	17488885	T/C	35.1852
S1_17702421	1	17702421	G/A	7.77778
S1_17858575	1	17858575	C/T	5.18519
S1_18336147	1	18336147	T/A	36.2963
S1_18344369	1	18344369	C/A	17.037
S1_18344378	1	18344378	A/T	17.037
S1_18344379	1	18344379	G/C	17.037
S1_18348712	1	18348712	A/G	7.03704
S1_18349435	1	18349435	C/T	12.2222
S1_18349436	1	18349436	A/T	12.2222
S1_18350492	1	18350492	A/C	8.14815
S1_18350714	1	18350714	C/T	5.55556
S1_18350722	1	18350722	T/C	13.3333
S1_18350748	1	18350748	T/A	5.55556
S1_18350767	1	18350767	A/G	5.55556
S1_18368041	1	18368041	A/G	24.8148
S1_18368042	1	18368042	T/A	9.25926
S1_18527034	1	18527034	C/T	16.2963
S1_18527061	1	18527061	C/T	16.2963
S1_18527064	1	18527064	A/G	17.4074
S1_18527075	1	18527075	C/G	17.037
S1_18571483	1	18571483	T/C	45.1852
S1_19013292	1	19013292	G/A	6.2963
S1_19334961	1	19334961	C/T	40
S1_19407991	1	19407991	T/C	42.2222
S1_19493184	1	19493184	T/C	43.7037
S1_19631402	1	19631402	A/G	10
S1_19736971	1	19736971	T/A	25.1852
S1_19878567	1	19878567	A/C	39.6296
S1_19878749	1	19878749	C/T	42.5926
S1_19878790	1	19878790	G/A	42.5926
S1_19878895	1	19878895	C/T	15.5556
S1_19879088	1	19879088	C/G	10.3704
S1_19879104	1	19879104	T/C	10.3704
S1_19879118	1	19879118	A/G	10.3704
S1_20017466	1	20017466	G/A	14.4444
S1_20023986	1	20023986	G/A	35.9259
S1_20501346	1	20501346	A/G	21.4815
S1_20501347	1	20501347	A/G	11.1111
S1_20635405	1	20635405	A/C	12.963
S1_20635410	1	20635410	T/C	5.92593
S1_22153414	1	22153414	C/A	21.1111
S1_22153426	1	22153426	A/G	21.1111
S1_22366409	1	22366409	C/T	33.3333
S1_22760841	1	22760841	A/G	13.7037
S1_23715456	1	23715456	G/A	30
S1_24010499	1	24010499	T/C	37.037
S1_24340203	1	24340203	C/T	5.92593
S1_25008705	1	25008705	C/T	43.7037
S1_25010380	1	25010380	C/A	23.3333
S1_25010415	1	25010415	G/A	23.3333
S1_25733282	1	25733282	T/G	32.2222
S1_26022807	1	26022807	T/G	19.2593
S1_26216640	1	26216640	T/G	5.55556
S1_26297601	1	26297601	A/G	34.4444
S1_26675409	1	26675409	C/T	8.14815
S1_28177907	1	28177907	G/A	5.55556
S1_28177945	1	28177945	C/T	5.55556
S1_28177982	1	28177982	T/C	5.92593
S1_28177984	1	28177984	A/T	5.92593
S1_28583381	1	28583381	G/T	8.14815
S1_28583403	1	28583403	G/A	8.14815
S1_28583420	1	28583420	T/C	12.963
S1_28613097	1	28613097	A/T	5.92593
S1_28613101	1	28613101	C/T	11.1111
S1_28829390	1	28829390	T/G	41.1111
S1_28829399	1	28829399	A/G	41.1111
S1_28829421	1	28829421	A/G	41.1111
S1_28829437	1	28829437	C/T	41.1111
S1_28897814	1	28897814	A/C	5.18519
S1_28897835	1	28897835	A/C	8.14815
S1_29187158	1	29187158	C/A	40.3704
S1_29211598	1	29211598	A/G	40
S1_29266387	1	29266387	T/C	39.6296
S1_29270727	1	29270727	A/G	39.6296
S1_29270807	1	29270807	C/T	39.2593
S1_29270814	1	29270814	A/G	39.2593
S1_29270881	1	29270881	T/C	40.3704
S1_29270952	1	29270952	G/A	40
S1_29271016	1	29271016	A/G	39.2593
S1_29271141	1	29271141	G/A	40
S1_29363299	1	29363299	G/A	40
S1_29384783	1	29384783	T/A	39.6296
S1_29645617	1	29645617	G/A	39.6296
S1_29674268	1	29674268	T/C	40
S1_29709516	1	29709516	A/G	40.3704
S1_29821418	1	29821418	C/T	38.5185
S1_29821844	1	29821844	T/A	7.03704
S1_29821845	1	29821845	A/C	8.88889
S1_29867286	1	29867286	T/A	6.2963
S1_29892217	1	29892217	C/T	38.8889
S1_29893339	1	29893339	A/G	39.2593
S1_29896112	1	29896112	C/G	38.5185
S1_30111025	1	30111025	A/G	36.6667
S1_30342665	1	30342665	C/G	39.6296
S1_30553205	1	30553205	C/T	39.6296
S1_30601444	1	30601444	G/A	39.2593
S1_30726746	1	30726746	C/A	5.55556
S1_30726761	1	30726761	G/C	5.55556
S1_30726770	1	30726770	T/C	5.55556
S1_30726776	1	30726776	A/T	5.55556
S1_30726985	1	30726985	G/T	13.3333
S1_30726994	1	30726994	C/A	13.3333
S1_30726995	1	30726995	A/C	13.3333
S1_30790135	1	30790135	C/T	40
S1_30962995	1	30962995	G/T	40.3704
S1_31023499	1	31023499	G/A	41.8519
S1_31023520	1	31023520	A/G	41.8519
S1_31023532	1	31023532	T/C	41.8519
S1_31023545	1	31023545	T/C	41.8519
S1_31023574	1	31023574	A/C	41.1111
S1_31531715	1	31531715	G/A	39.2593
S1_32171040	1	32171040	G/A	5.55556
S1_32920241	1	32920241	C/A	38.8889
S1_34033921	1	34033921	T/G	44.8148
S1_34033922	1	34033922	A/G	44.8148
S1_34235038	1	34235038	C/T	7.77778
S1_34235055	1	34235055	A/G	7.77778
S1_34235066	1	34235066	C/T	7.77778
S1_35359126	1	35359126	C/G	9.25926
S1_35402750	1	35402750	G/A	9.25926
S1_35623391	1	35623391	G/T	7.77778
S1_35753534	1	35753534	C/T	7.77778
S1_35753592	1	35753592	G/A	7.77778
S1_35753611	1	35753611	C/A	7.77778
S1_35788030	1	35788030	G/A	7.77778
S1_35798463	1	35798463	A/G	8.88889
S1_35879127	1	35879127	A/C	7.77778
S1_35879151	1	35879151	T/C	7.40741
S1_35882679	1	35882679	G/A	6.2963
S1_36023453	1	36023453	T/C	7.03704
S1_36037104	1	36037104	T/C	5.92593
S1_36037146	1	36037146	G/A	5.92593
S1_36037158	1	36037158	A/C	5.92593
S1_36037166	1	36037166	C/T	5.92593
S1_36037269	1	36037269	T/C	5.92593
S1_36064252	1	36064252	G/A	5.92593
S1_36064348	1	36064348	T/G	5.92593
S1_36064366	1	36064366	T/C	5.92593
S1_36081001	1	36081001	A/T	5.92593
S1_36081005	1	36081005	A/G	5.92593
S1_36081041	1	36081041	T/C	5.92593
S1_36081303	1	36081303	G/A	5.92593
S1_36081388	1	36081388	G/T	5.92593
S1_36081411	1	36081411	T/A	5.92593
S1_36097125	1	36097125	A/G	49.6296
S1_36492976	1	36492976	A/G	5.55556
S1_36546035	1	36546035	G/A	8.51852
S1_36546036	1	36546036	T/G	5.55556
S1_36737201	1	36737201	A/T	5.92593
S1_36773122	1	36773122	G/T	6.2963
S1_36795575	1	36795575	A/C	5.92593
S1_36795590	1	36795590	A/T	5.92593
S1_36795593	1	36795593	C/G	5.92593
S1_36880172	1	36880172	C/T	5.92593
S1_36990392	1	36990392	A/C	5.92593
S1_37080573	1	37080573	T/C	6.2963
S1_37139323	1	37139323	T/C	5.92593
S1_37139326	1	37139326	G/A	5.92593
S1_37147424	1	37147424	T/C	6.2963
S1_37147426	1	37147426	G/A	6.2963
S1_37147444	1	37147444	G/A	6.2963
S1_37185555	1	37185555	C/T	5.92593
S1_37185687	1	37185687	T/C	6.2963
S1_37185744	1	37185744	C/T	5.92593
S1_37234911	1	37234911	C/A	6.2963
S1_37283762	1	37283762	A/G	18.8889
S1_37283772	1	37283772	A/G	18.8889
S1_37301819	1	37301819	G/A	6.66667
S1_37303789	1	37303789	C/G	5.92593
S1_37332096	1	37332096	C/T	5.92593
S1_37332107	1	37332107	C/T	7.40741
S1_37332641	1	37332641	A/G	33.3333
S1_37332688	1	37332688	C/T	33.3333
S1_37380607	1	37380607	G/A	41.4815
S1_37415557	1	37415557	C/T	34.4444
S1_37469227	1	37469227	A/G	33.3333
S1_37469329	1	37469329	A/T	6.2963
S1_37469344	1	37469344	C/T	7.40741
S1_37498648	1	37498648	G/A	7.40741
S1_37511650	1	37511650	A/G	40.7407
S1_37562183	1	37562183	G/A	7.40741
S1_37570299	1	37570299	C/T	6.2963
S1_37570411	1	37570411	G/A	12.963
S1_37570439	1	37570439	C/T	8.88889
S1_37572596	1	37572596	G/A	7.77778
S1_37652214	1	37652214	T/C	7.40741
S1_37654591	1	37654591	T/A	41.4815
S1_37694800	1	37694800	T/C	40.3704
S1_37694812	1	37694812	G/C	32.5926
S1_37717163	1	37717163	G/C	7.40741
S1_37722739	1	37722739	C/G	33.7037
S1_37739066	1	37739066	G/A	7.40741
S1_37742937	1	37742937	T/C	33.3333
S1_37828593	1	37828593	G/A	7.40741
S1_37828694	1	37828694	T/C	33.7037
S1_37829146	1	37829146	T/A	34.0741
S1_37841879	1	37841879	C/A	7.40741
S1_37845197	1	37845197	A/G	40.3704
S1_37911772	1	37911772	G/A	25.9259
S1_37911812	1	37911812	A/C	25.9259
S1_38015207	1	38015207	T/C	39.6296
S1_38015208	1	38015208	A/T	6.66667
S1_38025542	1	38025542	A/G	40.3704
S1_38025578	1	38025578	G/A	7.03704
S1_38025595	1	38025595	T/C	40.3704
S1_38026560	1	38026560	A/T	40.7407
S1_38026562	1	38026562	A/T	40.7407
S1_38026563	1	38026563	A/T	40.7407
S1_38026569	1	38026569	G/A	40.7407
S1_38028720	1	38028720	A/G	40.3704
S1_38057959	1	38057959	C/T	40.3704
S1_38064156	1	38064156	T/C	12.963
S1_38081980	1	38081980	C/T	40.7407
S1_38082077	1	38082077	G/T	32.5926
S1_38096442	1	38096442	C/G	40
S1_38096464	1	38096464	C/A	40
S1_38096465	1	38096465	G/A	40
S1_38108665	1	38108665	G/A	7.03704
S1_38115106	1	38115106	A/G	12.5926
S1_38125004	1	38125004	A/G	40.3704
S1_38125011	1	38125011	G/T	40.3704
S1_38125020	1	38125020	T/A	40.3704
S1_38125023	1	38125023	C/T	5.92593
S1_38178113	1	38178113	A/C	40.7407
S1_38178172	1	38178172	G/A	28.5185
S1_38178387	1	38178387	C/T	28.1481
S1_38178428	1	38178428	C/T	42.963
S1_38178836	1	38178836	T/C	40
S1_38207107	1	38207107	G/A	27.4074
S1_38249275	1	38249275	C/G	40.3704
S1_38335654	1	38335654	G/A	5.92593
S1_38335733	1	38335733	C/T	27.037
S1_38346767	1	38346767	C/T	5.92593
S1_38371589	1	38371589	G/A	27.037
S1_38371838	1	38371838	C/T	5.92593
S1_38375609	1	38375609	C/T	34.0741
S1_38375940	1	38375940	G/A	27.4074
S1_38375952	1	38375952	G/T	7.77778
S1_38375965	1	38375965	C/T	7.77778
S1_38375966	1	38375966	A/T	5.92593
S1_38402543	1	38402543	A/G	27.4074
S1_38402703	1	38402703	A/G	41.1111
S1_38403086	1	38403086	C/T	31.8519
S1_38421862	1	38421862	G/T	7.40741
S1_38421863	1	38421863	A/T	7.40741
S1_38421878	1	38421878	A/G	5.92593
S1_38431441	1	38431441	G/C	36.6667
S1_38431459	1	38431459	C/T	36.6667
S1_38450525	1	38450525	C/T	7.03704
S1_38450562	1	38450562	G/T	5.92593
S1_38450575	1	38450575	G/A	5.92593
S1_38450593	1	38450593	T/C	34.4444
S1_38450602	1	38450602	G/A	28.5185
S1_38450618	1	38450618	C/T	5.92593
S1_38450619	1	38450619	C/T	41.4815
S1_38450622	1	38450622	T/A	41.4815
S1_38450644	1	38450644	A/T	7.03704
S1_38450754	1	38450754	G/A	32.963
S1_38453970	1	38453970	T/C	40.7407
S1_38453988	1	38453988	T/A	7.03704
S1_38454034	1	38454034	A/C	8.14815
S1_38454053	1	38454053	G/A	8.14815
S1_38454083	1	38454083	T/G	34.0741
S1_38454199	1	38454199	T/G	27.4074
S1_38454214	1	38454214	G/T	27.4074
S1_38454229	1	38454229	A/G	33.7037
S1_38596524	1	38596524	G/C	13.7037
S1_38597061	1	38597061	C/T	27.037
S1_38597147	1	38597147	A/T	26.6667
S1_38661874	1	38661874	G/A	27.4074
S1_38662334	1	38662334	T/A	27.4074
S1_38662350	1	38662350	T/C	27.4074
S1_38662368	1	38662368	C/A	27.4074
S1_38695378	1	38695378	A/C	11.1111
S1_38695395	1	38695395	A/G	13.7037
S1_38695877	1	38695877	G/C	14.4444
S1_38706472	1	38706472	A/T	7.03704
S1_38733243	1	38733243	T/C	31.4815
S1_38738773	1	38738773	G/A	7.40741
S1_38742258	1	38742258	G/A	7.40741
S1_38766241	1	38766241	T/A	7.40741
S1_38766296	1	38766296	T/C	7.03704
S1_38766298	1	38766298	T/A	7.03704
S1_38801297	1	38801297	C/A	17.4074
S1_38801313	1	38801313	G/A	17.4074
S1_38823796	1	38823796	G/A	7.03704
S1_38823818	1	38823818	C/T	25.5556
S1_38834518	1	38834518	G/A	26.2963
S1_38851197	1	38851197	C/T	7.03704
S1_38863577	1	38863577	A/G	15.1852
S1_38869715	1	38869715	T/G	25.9259
S1_38884105	1	38884105	G/T	18.1481
S1_38915262	1	38915262	C/G	25.9259
S1_38917289	1	38917289	G/A	6.66667
S1_39026589	1	39026589	C/A	33.7037
S1_39026623	1	39026623	T/C	25.1852
S1_39026832	1	39026832	G/A	18.5185
S1_39070445	1	39070445	C/A	25.1852
S1_39199083	1	39199083	C/T	7.03704
S1_39220275	1	39220275	T/G	7.03704
S1_39222685	1	39222685	C/T	7.40741
S1_39248101	1	39248101	C/T	18.8889
S1_39252283	1	39252283	A/G	17.4074
S1_39255839	1	39255839	G/A	37.4074
S1_39255861	1	39255861	G/T	24.4444
S1_39290261	1	39290261	G/A	25.9259
S1_39290289	1	39290289	C/G	34.4444
S1_39318217	1	39318217	C/T	7.40741
S1_39342300	1	39342300	T/C	24.8148
S1_39356051	1	39356051	T/A	24.8148
S1_39356062	1	39356062	G/A	24.8148
S1_39393780	1	39393780	G/A	7.40741
S1_39408451	1	39408451	T/C	20
S1_39453906	1	39453906	T/G	17.7778
S1_39497523	1	39497523	A/T	7.03704
S1_39497670	1	39497670	C/T	7.03704
S1_39509561	1	39509561	A/G	24.8148
S1_39511605	1	39511605	C/A	7.40741
S1_39527769	1	39527769	A/T	25.1852
S1_39533146	1	39533146	C/T	18.1481
S1_39533148	1	39533148	A/T	18.1481
S1_39533171	1	39533171	C/T	18.1481
S1_39533177	1	39533177	C/T	18.1481
S1_39533357	1	39533357	A/G	22.2222
S1_39564996	1	39564996	A/G	31.1111
S1_39565004	1	39565004	C/A	31.1111
S1_39565022	1	39565022	T/C	31.1111
S1_39565916	1	39565916	C/T	7.03704
S1_39594292	1	39594292	T/A	17.7778
S1_39594309	1	39594309	G/C	17.7778
S1_39599544	1	39599544	T/G	7.03704
S1_39601735	1	39601735	A/C	5.92593
S1_39601764	1	39601764	A/G	23.7037
S1_39613552	1	39613552	C/T	17.7778
S1_39613572	1	39613572	T/C	17.7778
S1_39614610	1	39614610	G/A	5.55556
S1_39642103	1	39642103	T/C	5.55556
S1_39787434	1	39787434	C/G	17.4074
S1_39799819	1	39799819	C/T	17.037
S1_39802643	1	39802643	C/A	7.03704
S1_39889039	1	39889039	A/G	16.2963
S1_39889049	1	39889049	G/A	16.2963
S1_39889422	1	39889422	T/C	13.3333
S1_39889443	1	39889443	G/A	13.3333
S1_39889455	1	39889455	C/T	6.2963
S1_39889461	1	39889461	T/C	13.3333
S1_39948755	1	39948755	T/A	7.03704
S1_40035693	1	40035693	T/C	8.51852
S1_40044935	1	40044935	A/T	6.66667
S1_40044997	1	40044997	A/T	7.03704
S1_40370330	1	40370330	A/G	7.40741
S1_40385522	1	40385522	G/A	5.92593
S1_40385585	1	40385585	T/A	13.3333
S1_40385587	1	40385587	T/G	13.3333
S1_40463161	1	40463161	A/C	12.2222
S1_40561460	1	40561460	T/C	7.03704
S1_40605693	1	40605693	A/C	14.0741
S1_40608764	1	40608764	C/T	14.0741
S1_40622511	1	40622511	A/G	13.3333
S1_40626514	1	40626514	G/T	14.0741
S1_40626697	1	40626697	G/A	7.77778
S1_40631936	1	40631936	A/G	20.7407
S1_40633758	1	40633758	T/C	21.1111
S1_40641434	1	40641434	T/C	14.0741
S1_40641652	1	40641652	G/C	14.0741
S1_40641710	1	40641710	A/C	13.3333
S1_40641866	1	40641866	T/C	14.4444
S1_40641937	1	40641937	C/T	14.4444
S1_40641990	1	40641990	G/A	5.55556
S1_40642037	1	40642037	A/G	11.8519
S1_40642289	1	40642289	C/T	14.8148
S1_40642538	1	40642538	C/T	12.963
S1_40642701	1	40642701	G/A	14.4444
S1_40699150	1	40699150	G/A	20
S1_40699161	1	40699161	C/T	20
S1_40701671	1	40701671	C/T	13.7037
S1_40804720	1	40804720	T/C	14.0741
S1_40804811	1	40804811	T/C	14.8148
S1_40804814	1	40804814	G/A	14.8148
S1_40830931	1	40830931	C/T	7.03704
S1_40830971	1	40830971	C/T	7.03704
S1_40838514	1	40838514	G/A	13.7037
S1_40853163	1	40853163	G/A	12.5926
S1_40853176	1	40853176	G/A	12.5926
S1_40854726	1	40854726	A/C	14.0741
S1_40877156	1	40877156	G/A	5.92593
S1_40877192	1	40877192	A/G	14.4444
S1_40897392	1	40897392	T/C	14.4444
S1_40906228	1	40906228	C/A	8.14815
S1_40936426	1	40936426	A/G	14.8148
S1_41032981	1	41032981	T/A	14.0741
S1_41032988	1	41032988	T/G	14.0741
S1_41038241	1	41038241	T/A	12.5926
S1_41038278	1	41038278	G/A	12.5926
S1_41038301	1	41038301	C/A	14.8148
S1_41039454	1	41039454	T/C	14.8148
S1_41039541	1	41039541	A/G	20.7407
S1_41051557	1	41051557	A/G	13.7037
S1_41051648	1	41051648	A/G	14.8148
S1_41051658	1	41051658	A/G	14.8148
S1_41052010	1	41052010	T/G	14.4444
S1_41052053	1	41052053	C/A	14.8148
S1_41052258	1	41052258	T/C	12.5926
S1_41052280	1	41052280	T/C	12.5926
S1_41052282	1	41052282	G/T	7.03704
S1_41052654	1	41052654	C/T	10.3704
S1_41070595	1	41070595	T/C	21.1111
S1_41070604	1	41070604	C/A	6.66667
S1_41070661	1	41070661	G/A	7.03704
S1_41131345	1	41131345	A/G	14.8148
S1_41134121	1	41134121	T/A	15.1852
S1_41141683	1	41141683	G/A	13.7037
S1_41164616	1	41164616	T/C	14.4444
S1_41175721	1	41175721	C/T	35.1852
S1_41175913	1	41175913	T/C	7.77778
S1_41176060	1	41176060	G/T	5.55556
S1_41210994	1	41210994	G/T	9.62963
S1_41211022	1	41211022	C/T	9.62963
S1_41240212	1	41240212	G/A	6.2963
S1_41272708	1	41272708	A/G	8.51852
S1_41274251	1	41274251	G/A	15.5556
S1_41274273	1	41274273	G/A	14.8148
S1_41330927	1	41330927	T/A	13.3333
S1_41331095	1	41331095	A/C	16.2963
S1_41351604	1	41351604	T/C	7.03704
S1_41351930	1	41351930	G/A	14.0741
S1_41352077	1	41352077	T/C	13.7037
S1_41383496	1	41383496	T/C	14.0741
S1_41383568	1	41383568	C/T	8.88889
S1_41383684	1	41383684	T/A	5.55556
S1_41383932	1	41383932	G/A	8.14815
S1_41440723	1	41440723	T/C	13.7037
S1_41464674	1	41464674	C/T	7.40741
S1_41464722	1	41464722	T/C	9.62963
S1_41520069	1	41520069	T/C	7.77778
S1_41527412	1	41527412	T/C	16.2963
S1_41527729	1	41527729	C/T	7.03704
S1_41556885	1	41556885	G/A	7.40741
S1_41561323	1	41561323	T/C	14.8148
S1_41658240	1	41658240	T/C	15.9259
S1_41658367	1	41658367	G/A	7.03704
S1_41658670	1	41658670	C/G	14.4444
S1_41658987	1	41658987	G/A	7.40741
S1_41687300	1	41687300	T/C	15.9259
S1_41687368	1	41687368	T/A	7.40741
S1_41711348	1	41711348	A/C	7.03704
S1_41717305	1	41717305	G/A	7.40741
S1_41717327	1	41717327	T/C	12.963
S1_41717358	1	41717358	C/T	7.40741
S1_41732195	1	41732195	T/C	12.963
S1_41765060	1	41765060	C/T	18.1481
S1_41797744	1	41797744	A/G	12.963
S1_41825445	1	41825445	C/G	13.3333
S1_41825464	1	41825464	G/A	5.55556
S1_41865926	1	41865926	G/A	7.03704
S1_41865941	1	41865941	G/A	5.18519
S1_41865953	1	41865953	C/G	21.8519
S1_41932580	1	41932580	A/G	21.4815
S1_41932609	1	41932609	G/C	40.7407
S1_41958701	1	41958701	C/A	5.55556
S1_41958760	1	41958760	G/A	5.55556
S1_41987250	1	41987250	G/A	5.55556
S1_41987288	1	41987288	T/G	15.9259
S1_41987324	1	41987324	C/G	31.8519
S1_41987329	1	41987329	T/C	15.9259
S1_41991277	1	41991277	A/T	16.2963
S1_41991293	1	41991293	C/T	16.2963
S1_41991612	1	41991612	T/A	7.03704
S1_41991635	1	41991635	G/C	14.4444
S1_42041391	1	42041391	A/G	22.2222
S1_42062507	1	42062507	C/A	7.03704
S1_42144689	1	42144689	G/T	13.7037
S1_42268542	1	42268542	C/T	14.0741
S1_42313809	1	42313809	T/G	14.8148
S1_42348214	1	42348214	A/G	20.7407
S1_42348383	1	42348383	A/G	14.0741
S1_42374224	1	42374224	C/T	14.0741
S1_42378885	1	42378885	C/T	13.7037
S1_42474414	1	42474414	T/C	13.3333
S1_42489598	1	42489598	A/G	11.8519
S1_42489629	1	42489629	C/T	11.8519
S1_42489634	1	42489634	T/G	11.8519
S1_42489641	1	42489641	G/A	6.2963
S1_42489661	1	42489661	C/T	20.7407
S1_42489728	1	42489728	G/A	14.0741
S1_42521735	1	42521735	A/G	21.1111
S1_42521750	1	42521750	G/T	6.66667
S1_42524284	1	42524284	A/T	25.9259
S1_42524292	1	42524292	G/T	43.3333
S1_42540413	1	42540413	A/T	14.0741
S1_42540443	1	42540443	G/A	6.66667
S1_42540725	1	42540725	G/T	20.7407
S1_42561242	1	42561242	C/T	21.1111
S1_42609431	1	42609431	G/T	21.1111
S1_42609876	1	42609876	G/A	7.03704
S1_42645592	1	42645592	A/G	22.2222
S1_42682256	1	42682256	C/T	21.8519
S1_42745918	1	42745918	G/T	22.2222
S1_42761843	1	42761843	A/G	21.8519
S1_42761957	1	42761957	T/G	20.3704
S1_42801615	1	42801615	C/A	21.1111
S1_42807074	1	42807074	C/T	24.4444
S1_42809812	1	42809812	C/G	20.7407
S1_42822875	1	42822875	A/G	22.5926
S1_42822908	1	42822908	A/G	22.963
S1_42824932	1	42824932	C/T	23.3333
S1_42825375	1	42825375	A/C	21.1111
S1_42827355	1	42827355	G/T	22.963
S1_42856721	1	42856721	T/C	23.3333
S1_42893900	1	42893900	T/C	22.5926
S1_42914237	1	42914237	A/G	23.3333
S1_42938560	1	42938560	T/A	17.4074
S1_42956847	1	42956847	G/T	22.963
S1_42956856	1	42956856	G/A	22.963
S1_43010642	1	43010642	A/G	23.3333
S1_43055708	1	43055708	C/G	5.18519
S1_43073832	1	43073832	G/T	22.5926
S1_43094325	1	43094325	T/A	22.2222
S1_43140739	1	43140739	A/T	16.6667
S1_43140957	1	43140957	C/T	15.9259
S1_43141063	1	43141063	T/C	16.6667
S1_43143585	1	43143585	C/A	15.5556
S1_43219250	1	43219250	G/A	14.0741
S1_43219251	1	43219251	T/C	14.0741
S1_43220487	1	43220487	G/A	16.2963
S1_43227203	1	43227203	C/T	27.4074
S1_43252398	1	43252398	G/A	29.2593
S1_43252420	1	43252420	T/G	29.2593
S1_43252427	1	43252427	T/A	29.2593
S1_43264322	1	43264322	C/A	6.66667
S1_43264578	1	43264578	G/A	28.5185
S1_43265761	1	43265761	T/A	29.2593
S1_43269190	1	43269190	G/A	6.66667
S1_43269211	1	43269211	C/G	6.66667
S1_43269434	1	43269434	C/T	29.6296
S1_43269730	1	43269730	T/A	6.66667
S1_43269831	1	43269831	T/C	28.5185
S1_43269833	1	43269833	A/G	21.8519
S1_43416652	1	43416652	T/C	17.037
S1_43454358	1	43454358	A/G	26.6667
S1_43454370	1	43454370	C/T	26.6667
S1_43454378	1	43454378	T/C	26.6667
S1_43454385	1	43454385	C/T	26.6667
S1_43464773	1	43464773	A/G	28.1481
S1_43465568	1	43465568	T/A	18.5185
S1_43475875	1	43475875	T/A	27.4074
S1_43564771	1	43564771	C/T	26.2963
S1_43653065	1	43653065	A/C	40.3704
S1_43714994	1	43714994	A/T	25.5556
S1_43720615	1	43720615	C/A	26.6667
S1_43780773	1	43780773	A/C	27.4074
S1_43780786	1	43780786	T/C	27.4074
S1_43872257	1	43872257	G/A	26.6667
S1_43912699	1	43912699	C/T	26.6667
S1_43913133	1	43913133	A/C	26.2963
S1_43913216	1	43913216	C/T	26.6667
S1_43921367	1	43921367	A/G	25.9259
S1_43973683	1	43973683	C/T	26.6667
S1_43975283	1	43975283	A/T	25.5556
S1_43975339	1	43975339	G/A	24.8148
S1_43978574	1	43978574	G/A	25.5556
S1_43981514	1	43981514	G/A	24.0741
S1_44048967	1	44048967	T/C	24.8148
S1_44056417	1	44056417	T/C	24.4444
S1_44076930	1	44076930	A/G	24.8148
S1_44230011	1	44230011	A/G	24.8148
S1_44250191	1	44250191	C/T	25.1852
S1_44257113	1	44257113	T/A	24.4444
S1_44319542	1	44319542	C/T	24.4444
S1_44342134	1	44342134	G/A	23.7037
S1_44342303	1	44342303	A/G	24.8148
S1_44359578	1	44359578	G/A	24.4444
S1_44359617	1	44359617	T/G	23.7037
S1_44359670	1	44359670	C/T	23.7037
S1_44374181	1	44374181	G/A	24.0741
S1_44385707	1	44385707	A/G	7.03704
S1_44385767	1	44385767	A/T	24.0741
S1_44490828	1	44490828	T/A	11.8519
S1_44497513	1	44497513	A/G	15.1852
S1_44497514	1	44497514	C/T	15.1852
S1_44509517	1	44509517	T/A	8.14815
S1_44531335	1	44531335	G/A	43.3333
S1_44531345	1	44531345	A/T	36.2963
S1_44531385	1	44531385	G/A	43.3333
S1_44721498	1	44721498	C/T	23.7037
S1_44730499	1	44730499	C/A	25.9259
S1_44730622	1	44730622	A/G	24.0741
S1_44730666	1	44730666	A/G	25.1852
S1_44991600	1	44991600	A/G	26.6667
S1_45049044	1	45049044	T/A	5.55556
S1_45049263	1	45049263	A/G	6.2963
S1_45320231	1	45320231	T/C	6.66667
S1_45320493	1	45320493	T/C	38.8889
S1_45320505	1	45320505	C/T	38.8889
S1_45320810	1	45320810	A/T	7.03704
S1_45320831	1	45320831	T/C	18.1481
S1_45888797	1	45888797	G/A	16.6667
S1_46238262	1	46238262	G/A	7.77778
S1_46305508	1	46305508	A/T	38.8889
S1_46305646	1	46305646	A/T	12.963
S1_46416299	1	46416299	T/C	17.037
S1_46419651	1	46419651	A/C	7.77778
S1_46551581	1	46551581	G/A	19.2593
S1_46551614	1	46551614	T/G	19.2593
S1_46564197	1	46564197	C/T	16.6667
S1_46594204	1	46594204	C/T	20
S1_46595134	1	46595134	C/G	19.2593
S1_46597788	1	46597788	G/A	16.6667
S1_46622339	1	46622339	G/A	16.6667
S1_46622354	1	46622354	G/A	16.6667
S1_46625607	1	46625607	G/A	16.6667
S1_46771132	1	46771132	C/T	18.8889
S1_46870818	1	46870818	T/C	18.1481
S1_46870827	1	46870827	T/C	18.1481
S1_46870830	1	46870830	A/G	18.1481
S1_46870833	1	46870833	A/G	18.1481
S1_46871168	1	46871168	C/A	8.51852
S1_46871184	1	46871184	G/A	8.51852
S1_46928818	1	46928818	A/T	7.77778
S1_46936718	1	46936718	G/A	7.40741
S1_47062573	1	47062573	A/G	8.14815
S1_47062617	1	47062617	C/T	8.14815
S1_47062619	1	47062619	G/A	8.14815
S1_47062626	1	47062626	C/T	12.5926
S1_47062656	1	47062656	A/T	7.77778
S1_47063727	1	47063727	G/A	12.5926
S1_47063753	1	47063753	C/A	8.14815
S1_47063814	1	47063814	A/T	8.14815
S1_47066303	1	47066303	G/A	8.14815
S1_47071673	1	47071673	G/C	20.7407
S1_47078474	1	47078474	T/A	20.7407
S1_47081813	1	47081813	C/A	20.3704
S1_47081858	1	47081858	T/A	12.963
S1_47081899	1	47081899	A/T	12.5926
S1_47099109	1	47099109	T/C	11.4815
S1_47099125	1	47099125	A/G	11.4815
S1_47099192	1	47099192	A/G	10.3704
S1_47111541	1	47111541	G/T	12.2222
S1_47230482	1	47230482	A/C	5.92593
S1_47230541	1	47230541	A/G	5.92593
S1_47230557	1	47230557	A/G	5.92593
S1_47257407	1	47257407	A/T	5.92593
S1_47285698	1	47285698	A/T	5.92593
S1_47293466	1	47293466	A/G	12.2222
S1_47352085	1	47352085	C/G	11.8519
S1_47357726	1	47357726	A/G	11.8519
S1_47357750	1	47357750	G/A	12.2222
S1_47397958	1	47397958	C/T	6.2963
S1_47495566	1	47495566	A/G	6.2963
S1_47495736	1	47495736	C/T	5.92593
S1_47523128	1	47523128	T/G	5.92593
S1_47523188	1	47523188	T/A	5.55556
S1_47549498	1	47549498	A/G	15.1852
S1_47612776	1	47612776	A/G	40.7407
S1_47612794	1	47612794	A/G	40.7407
S1_47629861	1	47629861	T/A	41.8519
S1_47774547	1	47774547	C/G	11.1111
S1_47774555	1	47774555	A/G	47.7778
S1_47774577	1	47774577	G/T	10.7407
S1_47815222	1	47815222	A/G	13.3333
S1_47816965	1	47816965	A/G	12.5926
S1_47817125	1	47817125	C/T	12.963
S1_47828029	1	47828029	C/T	12.2222
S1_47832003	1	47832003	T/A	12.5926
S1_47832022	1	47832022	T/G	12.5926
S1_47832096	1	47832096	G/A	12.963
S1_47832898	1	47832898	G/A	12.5926
S1_47845368	1	47845368	T/C	12.963
S1_47863495	1	47863495	A/G	11.8519
S1_47863536	1	47863536	T/C	11.8519
S1_47863539	1	47863539	A/T	11.8519
S1_47876895	1	47876895	T/G	11.8519
S1_47884747	1	47884747	C/T	12.5926
S1_47931305	1	47931305	A/G	13.7037
S1_47935951	1	47935951	A/C	38.8889
S1_47951570	1	47951570	C/G	14.4444
S1_47974074	1	47974074	A/G	13.3333
S1_47989116	1	47989116	T/C	14.0741
S1_47989727	1	47989727	T/C	13.3333
S1_47995358	1	47995358	A/C	13.3333
S1_47995391	1	47995391	G/A	13.3333
S1_47995399	1	47995399	C/T	13.3333
S1_48068345	1	48068345	G/A	12.963
S1_48097876	1	48097876	G/T	14.0741
S1_48141303	1	48141303	A/C	24.8148
S1_48141304	1	48141304	C/T	24.0741
S1_48150927	1	48150927	G/A	14.0741
S1_48163912	1	48163912	G/T	48.1481
S1_48165167	1	48165167	T/A	34.4444
S1_48182340	1	48182340	G/T	47.037
S1_48256676	1	48256676	C/T	15.5556
S1_48283025	1	48283025	C/T	14.0741
S1_48290640	1	48290640	G/A	15.5556
S1_48322026	1	48322026	T/C	15.5556
S1_48322127	1	48322127	C/A	15.5556
S1_48348267	1	48348267	G/A	14.8148
S1_48364522	1	48364522	A/T	47.037
S1_48364745	1	48364745	A/G	47.037
S1_48381706	1	48381706	A/C	13.7037
S1_48441185	1	48441185	A/T	45.5556
S1_48441604	1	48441604	A/G	32.5926
S1_48482528	1	48482528	A/T	23.3333
S1_48503335	1	48503335	T/C	13.7037
S1_48507912	1	48507912	C/T	13.3333
S1_48508042	1	48508042	C/T	13.3333
S1_48508105	1	48508105	G/C	46.2963
S1_48526784	1	48526784	G/T	32.5926
S1_48526835	1	48526835	C/T	32.5926
S1_48542076	1	48542076	A/G	13.3333
S1_48542118	1	48542118	T/C	13.3333
S1_48572102	1	48572102	A/T	25.5556
S1_48574512	1	48574512	A/G	27.037
S1_48574515	1	48574515	G/A	26.6667
S1_48574522	1	48574522	C/T	26.2963
S1_48601995	1	48601995	G/A	29.2593
S1_48602043	1	48602043	G/A	29.2593
S1_48677975	1	48677975	T/G	30.7407
S1_48726539	1	48726539	G/T	14.4444
S1_48726565	1	48726565	C/T	14.4444
S1_48726664	1	48726664	G/A	14.4444
S1_48726668	1	48726668	G/A	15.9259
S1_48726890	1	48726890	C/T	14.4444
S1_48726935	1	48726935	G/A	14.4444
S1_48744630	1	48744630	A/G	29.6296
S1_48756612	1	48756612	T/A	30.7407
S1_48757057	1	48757057	G/A	27.037
S1_48757391	1	48757391	T/A	30.3704
S1_48757411	1	48757411	A/G	30.3704
S1_48765759	1	48765759	C/T	23.7037
S1_48767736	1	48767736	T/A	29.6296
S1_48767740	1	48767740	T/A	29.6296
S1_48767814	1	48767814	T/C	29.6296
S1_48820793	1	48820793	T/A	5.18519
S1_48820804	1	48820804	A/T	13.3333
S1_48852941	1	48852941	G/A	32.2222
S1_48985570	1	48985570	T/A	28.5185
S1_49110333	1	49110333	A/T	14.0741
S1_49121566	1	49121566	T/C	14.4444
S1_49121619	1	49121619	T/C	14.4444
S1_49151992	1	49151992	G/A	13.3333
S1_49346882	1	49346882	C/A	19.2593
S1_49376871	1	49376871	C/G	19.2593
S1_49376886	1	49376886	C/T	19.2593
S1_49376950	1	49376950	T/C	19.2593
S1_49381372	1	49381372	A/T	18.1481
S1_49381377	1	49381377	T/C	10
S1_49381386	1	49381386	A/C	6.2963
S1_49381403	1	49381403	C/G	17.4074
S1_49390032	1	49390032	G/A	19.2593
S1_49394457	1	49394457	G/A	19.2593
S1_49687691	1	49687691	C/T	14.8148
S1_49741088	1	49741088	G/A	14.8148
S1_49741125	1	49741125	C/A	15.5556
S1_49760030	1	49760030	T/C	12.2222
S1_49780571	1	49780571	A/G	12.5926
S1_49815986	1	49815986	A/T	13.3333
S1_49977277	1	49977277	C/A	33.7037
S1_50013825	1	50013825	T/A	11.8519
S1_50077045	1	50077045	G/T	12.963
S1_50077090	1	50077090	G/A	36.2963
S1_50077093	1	50077093	T/A	36.2963
S1_50143047	1	50143047	T/C	13.7037
S1_50169512	1	50169512	T/G	27.7778
S1_50195753	1	50195753	C/A	25.1852
S1_50215760	1	50215760	T/G	17.4074
S1_50219415	1	50219415	G/A	17.037
S1_50237140	1	50237140	A/G	44.0741
S1_50257226	1	50257226	A/C	17.4074
S1_50262192	1	50262192	A/G	25.5556
S1_50280158	1	50280158	T/C	18.1481
S1_50281680	1	50281680	A/G	25.5556
S1_50361079	1	50361079	A/T	36.2963
S1_50361209	1	50361209	G/T	36.6667
S1_50371462	1	50371462	A/C	12.2222
S1_50371466	1	50371466	A/C	9.25926
S1_50371468	1	50371468	T/C	5.55556
S1_50457133	1	50457133	A/T	21.1111
S1_50507466	1	50507466	T/C	46.2963
S1_50522881	1	50522881	G/A	46.2963
S1_50606790	1	50606790	A/G	43.7037
S1_50631036	1	50631036	G/A	45.5556
S1_50631558	1	50631558	C/T	44.8148
S1_50631711	1	50631711	T/C	44.4444
S1_50632299	1	50632299	C/G	45.1852
S1_50633938	1	50633938	T/C	44.8148
S1_50664993	1	50664993	G/A	46.6667
S1_50704336	1	50704336	T/G	45.1852
S1_50715172	1	50715172	G/C	44.4444
S1_50733825	1	50733825	G/A	45.9259
S1_50743061	1	50743061	C/T	44.0741
S1_50745353	1	50745353	A/T	44.4444
S1_50750759	1	50750759	T/A	41.8519
S1_50754588	1	50754588	T/C	44.4444
S1_50755667	1	50755667	G/A	44.4444
S1_50800159	1	50800159	C/G	21.1111
S1_50800241	1	50800241	A/G	41.1111
S1_50824051	1	50824051	A/G	48.5185
S1_50824052	1	50824052	A/T	48.5185
S1_50835993	1	50835993	A/G	21.4815
S1_50835994	1	50835994	G/T	21.8519
S1_50868478	1	50868478	A/G	45.1852
S1_50868504	1	50868504	G/A	45.1852
S1_50868505	1	50868505	G/A	45.1852
S1_50868694	1	50868694	T/C	45.5556
S1_50879782	1	50879782	G/C	45.1852
S1_50879881	1	50879881	A/C	45.9259
S1_50890788	1	50890788	C/T	45.1852
S1_50911447	1	50911447	G/T	45.1852
S1_50927688	1	50927688	G/C	45.1852
S1_50989267	1	50989267	G/A	35.5556
S1_51034515	1	51034515	A/G	13.7037
S1_51260085	1	51260085	A/G	37.4074
S1_51260088	1	51260088	T/C	16.6667
S1_51315596	1	51315596	G/A	48.5185
S1_51368929	1	51368929	A/G	49.2593
S1_51388139	1	51388139	G/A	49.2593
S1_51397880	1	51397880	G/T	50
S1_51443335	1	51443335	T/C	23.7037
S1_51443338	1	51443338	T/C	23.7037
S1_51458843	1	51458843	T/A	24.4444
S1_51629882	1	51629882	A/G	45.1852
S1_51629921	1	51629921	T/G	41.4815
S1_51630484	1	51630484	G/C	43.3333
S1_51656790	1	51656790	T/A	8.88889
S1_51669837	1	51669837	T/C	8.88889
S1_51669873	1	51669873	A/T	49.2593
S1_51669874	1	51669874	C/T	49.2593
S1_51680244	1	51680244	C/T	45.1852
S1_51680402	1	51680402	T/C	45.5556
S1_51680491	1	51680491	T/C	45.9259
S1_51715797	1	51715797	C/T	6.66667
S1_51729219	1	51729219	A/T	6.2963
S1_51745195	1	51745195	G/A	33.7037
S1_51764302	1	51764302	A/T	33.7037
S1_51764413	1	51764413	C/T	33.7037
S1_51764870	1	51764870	T/C	41.1111
S1_51772471	1	51772471	A/G	6.66667
S1_51784974	1	51784974	A/G	6.66667
S1_51791597	1	51791597	G/C	11.8519
S1_51815226	1	51815226	A/T	46.2963
S1_51815893	1	51815893	A/T	49.2593
S1_51832793	1	51832793	G/C	34.0741
S1_51837754	1	51837754	A/C	7.77778
S1_51837770	1	51837770	C/A	31.8519
S1_51842743	1	51842743	A/G	41.4815
S1_51865886	1	51865886	T/C	7.77778
S1_51865888	1	51865888	G/T	7.77778
S1_51893806	1	51893806	C/T	42.2222
S1_51954424	1	51954424	T/G	40.3704
S1_51959206	1	51959206	T/C	41.1111
S1_51959207	1	51959207	G/A	41.1111
S1_51961340	1	51961340	A/G	41.8519
S1_52077026	1	52077026	A/C	5.18519
S1_52166847	1	52166847	G/A	35.1852
S1_52181872	1	52181872	G/C	35.1852
S1_52209771	1	52209771	T/A	7.03704
S1_52253344	1	52253344	T/C	28.1481
S1_52383759	1	52383759	G/T	8.88889
S1_52503606	1	52503606	T/C	5.18519
S1_52618880	1	52618880	C/T	13.3333
S1_52618881	1	52618881	T/C	21.1111
S1_52618882	1	52618882	T/C	5.18519
S1_52633701	1	52633701	A/G	22.5926
S1_52633863	1	52633863	T/G	17.037
S1_52633891	1	52633891	C/G	17.037
S1_52647825	1	52647825	G/A	7.77778
S1_52647837	1	52647837	A/G	7.40741
S1_52647856	1	52647856	A/G	34.8148
S1_52747127	1	52747127	A/T	33.7037
S1_52747128	1	52747128	T/C	35.1852
S1_52747130	1	52747130	T/C	11.1111
S1_52747193	1	52747193	A/T	9.62963
S1_52747194	1	52747194	T/C	42.2222
S1_52827685	1	52827685	G/A	43.7037
S1_52828570	1	52828570	T/C	42.5926
S1_52853746	1	52853746	A/G	43.7037
S1_52853873	1	52853873	G/A	42.5926
S1_52891067	1	52891067	T/C	44.0741
S1_53590059	1	53590059	C/T	10.7407
S1_53591112	1	53591112	C/T	10.3704
S1_53596671	1	53596671	C/A	10.3704
S1_53596764	1	53596764	C/T	11.1111
S1_53597128	1	53597128	G/A	10.7407
S1_53597652	1	53597652	G/A	10.7407
S1_53602399	1	53602399	G/A	10.3704
S1_53603466	1	53603466	A/G	10.3704
S1_53607217	1	53607217	T/A	10.7407
S1_53664443	1	53664443	T/G	10
S1_53669146	1	53669146	C/A	10.3704
S1_53724615	1	53724615	G/T	10
S1_53729269	1	53729269	A/G	10
S1_53749182	1	53749182	A/G	11.1111
S1_53785731	1	53785731	G/T	8.14815
S1_53795626	1	53795626	C/T	40.3704
S1_53811177	1	53811177	A/T	41.4815
S1_53838297	1	53838297	G/A	40.7407
S1_53854021	1	53854021	G/A	40.3704
S1_53877220	1	53877220	G/C	42.5926
S1_53877753	1	53877753	A/T	7.40741
S1_53879018	1	53879018	T/C	48.1481
S1_53910589	1	53910589	T/C	45.1852
S1_53932442	1	53932442	G/A	42.2222
S1_53939627	1	53939627	A/C	47.4074
S1_53939638	1	53939638	G/T	47.4074
S1_53942507	1	53942507	G/T	49.6296
S1_53942558	1	53942558	T/A	49.6296
S1_53966196	1	53966196	C/T	44.0741
S1_53984704	1	53984704	C/A	43.7037
S1_53984706	1	53984706	A/C	43.7037
S1_53986429	1	53986429	A/T	43.3333
S1_53990282	1	53990282	C/G	42.5926
S1_54030262	1	54030262	C/T	27.7778
S1_54030266	1	54030266	A/G	34.4444
S1_54069610	1	54069610	C/T	41.4815
S1_54069888	1	54069888	T/C	41.8519
S1_54095598	1	54095598	G/A	43.3333
S1_54105711	1	54105711	T/C	45.9259
S1_54175579	1	54175579	G/C	41.8519
S1_54175593	1	54175593	A/G	41.8519
S1_54212559	1	54212559	A/C	45.9259
S1_54219653	1	54219653	C/T	43.3333
S1_54223193	1	54223193	C/T	41.4815
S1_54228266	1	54228266	T/C	41.4815
S1_54265907	1	54265907	C/T	41.8519
S1_54313303	1	54313303	G/A	43.3333
S1_54321760	1	54321760	C/G	43.7037
S1_54321832	1	54321832	A/G	42.5926
S1_54321920	1	54321920	A/G	44.0741
S1_54321997	1	54321997	C/T	43.7037
S1_54324583	1	54324583	C/G	42.2222
S1_54326382	1	54326382	A/T	42.963
S1_54338668	1	54338668	T/A	43.3333
S1_54340402	1	54340402	A/T	44.4444
S1_54342998	1	54342998	C/A	43.3333
S1_54351727	1	54351727	G/C	43.3333
S1_54361157	1	54361157	C/T	43.7037
S1_54361228	1	54361228	G/A	44.4444
S1_54361257	1	54361257	A/G	44.4444
S1_54410644	1	54410644	G/A	43.3333
S1_54414629	1	54414629	C/T	6.66667
S1_54441527	1	54441527	C/T	43.7037
S1_54453728	1	54453728	G/A	7.77778
S1_54469656	1	54469656	G/C	49.2593
S1_54565129	1	54565129	C/T	39.6296
S1_54565524	1	54565524	C/G	38.1481
S1_54568011	1	54568011	C/G	39.2593
S1_54573646	1	54573646	T/G	38.8889
S1_54589491	1	54589491	A/G	46.2963
S1_54602063	1	54602063	G/T	44.8148
S1_54631223	1	54631223	T/C	6.66667
S1_54639210	1	54639210	C/T	7.77778
S1_54646092	1	54646092	T/G	40.3704
S1_54646094	1	54646094	T/C	36.2963
S1_54646121	1	54646121	A/T	6.2963
S1_54652539	1	54652539	T/C	7.77778
S1_54667882	1	54667882	G/A	47.037
S1_54675996	1	54675996	T/C	45.1852
S1_54688657	1	54688657	A/C	12.5926
S1_54688683	1	54688683	C/G	6.2963
S1_54698496	1	54698496	G/A	6.2963
S1_54733587	1	54733587	C/T	6.2963
S1_54776593	1	54776593	C/T	38.8889
S1_54776697	1	54776697	A/G	45.9259
S1_54776830	1	54776830	G/A	6.66667
S1_54859353	1	54859353	G/A	22.963
S1_54859385	1	54859385	T/G	6.66667
S1_54869371	1	54869371	A/G	6.66667
S1_54878942	1	54878942	G/A	10.3704
S1_54878943	1	54878943	T/C	10.3704
S1_54879009	1	54879009	T/C	50
S1_54899437	1	54899437	C/T	6.66667
S1_54899703	1	54899703	T/C	7.03704
S1_54915828	1	54915828	G/C	6.66667
S1_54948364	1	54948364	A/C	7.40741
S1_54948433	1	54948433	G/C	6.66667
S1_54962511	1	54962511	G/T	6.66667
S1_55013696	1	55013696	T/A	6.2963
S1_55048484	1	55048484	C/T	6.66667
S1_55106899	1	55106899	T/G	9.25926
S1_55109466	1	55109466	A/C	6.2963
S1_55129317	1	55129317	C/T	6.66667
S1_55594203	1	55594203	G/T	6.66667
S1_55594209	1	55594209	T/C	47.7778
S1_55605442	1	55605442	C/T	7.40741
S1_55624341	1	55624341	T/G	11.4815
S1_55624387	1	55624387	T/C	11.8519
S1_55629692	1	55629692	C/T	7.03704
S1_55629721	1	55629721	G/T	7.03704
S1_55645830	1	55645830	A/T	10.3704
S1_55645955	1	55645955	C/A	10.3704
S1_55801804	1	55801804	T/A	42.2222
S1_55864234	1	55864234	T/C	5.18519
S1_55866492	1	55866492	T/C	5.18519
S1_55866499	1	55866499	A/G	5.18519
S1_55866513	1	55866513	A/T	5.18519
S1_55896359	1	55896359	T/C	5.18519
S1_55896706	1	55896706	A/G	5.18519
S2_55646	2	55646	G/A	10.7407
S2_74295	2	74295	T/C	23.7037
S2_103946	2	103946	G/C	13.3333
S2_103967	2	103967	G/A	10.3704
S2_105589	2	105589	C/T	10.7407
S2_120341	2	120341	T/C	25.1852
S2_129268	2	129268	C/T	12.5926
S2_157842	2	157842	A/G	24.8148
S2_160511	2	160511	T/C	24.8148
S2_160719	2	160719	T/C	10.7407
S2_161685	2	161685	C/T	11.8519
S2_169557	2	169557	T/A	25.9259
S2_176364	2	176364	T/A	13.7037
S2_183446	2	183446	C/T	11.4815
S2_194832	2	194832	C/T	11.8519
S2_194833	2	194833	C/T	12.2222
S2_194834	2	194834	C/T	12.2222
S2_203181	2	203181	G/T	12.5926
S2_221080	2	221080	C/A	40
S2_224937	2	224937	A/C	30.3704
S2_224948	2	224948	A/T	30.3704
S2_224976	2	224976	A/G	30.3704
S2_224992	2	224992	T/C	30.3704
S2_225086	2	225086	C/A	27.4074
S2_225095	2	225095	C/T	27.4074
S2_225131	2	225131	C/A	27.4074
S2_225143	2	225143	A/G	23.3333
S2_225149	2	225149	T/C	23.3333
S2_225174	2	225174	T/A	23.3333
S2_225335	2	225335	T/C	43.3333
S2_225338	2	225338	C/T	43.3333
S2_225347	2	225347	C/T	43.3333
S2_225388	2	225388	T/C	35.5556
S2_234715	2	234715	C/T	18.1481
S2_262439	2	262439	G/A	18.1481
S2_262464	2	262464	C/T	18.1481
S2_267028	2	267028	G/T	17.7778
S2_273978	2	273978	C/T	17.7778
S2_309954	2	309954	T/C	15.5556
S2_309985	2	309985	T/C	18.1481
S2_323522	2	323522	C/G	24.8148
S2_323804	2	323804	G/T	24.8148
S2_323808	2	323808	A/T	24.8148
S2_323823	2	323823	C/T	24.4444
S2_330196	2	330196	G/A	19.2593
S2_330197	2	330197	A/C	19.2593
S2_406117	2	406117	A/G	24.0741
S2_449827	2	449827	A/C	23.7037
S2_463147	2	463147	C/A	24.0741
S2_467139	2	467139	T/A	25.9259
S2_492433	2	492433	A/T	24.0741
S2_540831	2	540831	A/T	34.8148
S2_540888	2	540888	G/C	35.1852
S2_540890	2	540890	A/G	35.1852
S2_599064	2	599064	C/A	35.1852
S2_618385	2	618385	A/T	13.3333
S2_618390	2	618390	G/A	35.1852
S2_618638	2	618638	C/T	18.5185
S2_653610	2	653610	C/A	41.1111
S2_653612	2	653612	A/T	41.1111
S2_653620	2	653620	C/T	41.1111
S2_653622	2	653622	A/T	41.1111
S2_679896	2	679896	T/A	30.7407
S2_692613	2	692613	C/G	48.1481
S2_693740	2	693740	A/G	22.2222
S2_694164	2	694164	C/T	30.7407
S2_694187	2	694187	A/G	30.3704
S2_694252	2	694252	A/C	30.3704
S2_695137	2	695137	A/T	30.3704
S2_697045	2	697045	A/G	31.8519
S2_697085	2	697085	T/G	31.8519
S2_698247	2	698247	C/T	45.1852
S2_707788	2	707788	C/T	45.5556
S2_708121	2	708121	A/G	46.2963
S2_714575	2	714575	G/A	34.0741
S2_781076	2	781076	C/A	49.6296
S2_827376	2	827376	G/T	43.7037
S2_827545	2	827545	A/G	43.7037
S2_827549	2	827549	T/C	43.7037
S2_843538	2	843538	G/A	46.2963
S2_858460	2	858460	G/A	46.2963
S2_874923	2	874923	G/C	49.6296
S2_886399	2	886399	A/G	45.5556
S2_945784	2	945784	C/T	44.4444
S2_945786	2	945786	A/G	44.4444
S2_980503	2	980503	T/C	48.8889
S2_1041044	2	1041044	G/A	15.5556
S2_1059598	2	1059598	A/G	14.8148
S2_1059620	2	1059620	C/A	14.8148
S2_1070477	2	1070477	C/T	14.8148
S2_1073141	2	1073141	G/A	14.8148
S2_1094476	2	1094476	A/G	15.1852
S2_1339336	2	1339336	C/T	6.66667
S2_1339338	2	1339338	G/A	6.66667
S2_1339358	2	1339358	T/A	6.66667
S2_1350188	2	1350188	T/G	5.92593
S2_1373547	2	1373547	G/A	6.2963
S2_1375442	2	1375442	T/C	5.92593
S2_1400995	2	1400995	G/T	8.14815
S2_1403094	2	1403094	A/G	8.51852
S2_1434312	2	1434312	A/T	8.51852
S2_1453786	2	1453786	A/G	26.2963
S2_1458668	2	1458668	G/A	5.92593
S2_1458733	2	1458733	T/A	6.2963
S2_1464656	2	1464656	T/G	5.92593
S2_1483919	2	1483919	T/A	26.6667
S2_1489387	2	1489387	A/G	20.3704
S2_1489390	2	1489390	G/A	20.3704
S2_1489401	2	1489401	A/C	20.3704
S2_1489416	2	1489416	G/A	20
S2_1509824	2	1509824	G/A	5.92593
S2_1520140	2	1520140	A/G	28.5185
S2_1520386	2	1520386	T/C	29.2593
S2_1528907	2	1528907	C/T	29.2593
S2_1540531	2	1540531	G/T	5.92593
S2_1541668	2	1541668	G/T	5.92593
S2_1568585	2	1568585	C/T	22.2222
S2_1642232	2	1642232	G/A	5.92593
S2_1670626	2	1670626	G/A	7.03704
S2_1754104	2	1754104	C/T	25.5556
S2_1754116	2	1754116	G/C	25.5556
S2_1754396	2	1754396	G/A	25.5556
S2_1843544	2	1843544	A/T	26.6667
S2_1855838	2	1855838	A/G	26.6667
S2_1859792	2	1859792	C/A	27.037
S2_1860025	2	1860025	G/A	27.4074
S2_1907533	2	1907533	C/T	5.92593
S2_1914563	2	1914563	A/G	27.4074
S2_1914608	2	1914608	T/G	40
S2_1914614	2	1914614	A/C	14.8148
S2_1933009	2	1933009	C/T	26.6667
S2_1939210	2	1939210	A/T	27.037
S2_2091995	2	2091995	A/C	6.2963
S2_2091996	2	2091996	T/A	6.2963
S2_2118802	2	2118802	G/A	40
S2_2147721	2	2147721	A/T	39.6296
S2_2156988	2	2156988	A/G	39.6296
S2_2157025	2	2157025	C/T	40.3704
S2_2157042	2	2157042	T/C	40.3704
S2_2157067	2	2157067	A/G	40.3704
S2_2157143	2	2157143	C/T	41.4815
S2_2157182	2	2157182	C/A	41.8519
S2_2157188	2	2157188	G/T	41.8519
S2_2157204	2	2157204	A/C	41.8519
S2_2179182	2	2179182	T/G	40.3704
S2_2201555	2	2201555	A/T	38.8889
S2_2210737	2	2210737	A/G	40
S2_2301213	2	2301213	A/T	36.6667
S2_2329738	2	2329738	G/A	49.2593
S2_2331969	2	2331969	G/C	26.6667
S2_2331992	2	2331992	T/A	29.2593
S2_2354398	2	2354398	T/A	11.1111
S2_2354400	2	2354400	C/T	11.1111
S2_2354460	2	2354460	A/C	16.6667
S2_2354461	2	2354461	G/T	16.6667
S2_2358276	2	2358276	C/A	28.8889
S2_2376896	2	2376896	A/G	13.7037
S2_2382679	2	2382679	A/G	41.8519
S2_2382916	2	2382916	A/T	11.1111
S2_2385259	2	2385259	G/A	38.8889
S2_2385261	2	2385261	C/A	38.8889
S2_2385309	2	2385309	T/A	38.8889
S2_2385599	2	2385599	C/G	24.8148
S2_2385657	2	2385657	A/T	39.6296
S2_2385931	2	2385931	T/C	41.8519
S2_2385939	2	2385939	A/G	41.8519
S2_2387303	2	2387303	A/T	40.7407
S2_2389514	2	2389514	C/G	28.5185
S2_2390953	2	2390953	T/A	41.1111
S2_2390974	2	2390974	G/A	25.9259
S2_2391001	2	2391001	C/T	41.1111
S2_2393081	2	2393081	G/T	41.1111
S2_2443194	2	2443194	T/G	25.9259
S2_2443221	2	2443221	C/T	25.9259
S2_2443223	2	2443223	G/T	25.9259
S2_2443238	2	2443238	C/A	25.9259
S2_2446880	2	2446880	A/T	28.1481
S2_2446881	2	2446881	G/T	28.1481
S2_2447071	2	2447071	A/T	25.9259
S2_2447085	2	2447085	T/C	25.9259
S2_2467368	2	2467368	C/T	25.9259
S2_2467416	2	2467416	T/C	25.9259
S2_2481809	2	2481809	G/T	27.4074
S2_2503389	2	2503389	G/C	28.1481
S2_2520255	2	2520255	T/A	48.8889
S2_2520277	2	2520277	A/G	43.7037
S2_2557971	2	2557971	T/A	7.77778
S2_2638466	2	2638466	C/T	30.3704
S2_2638688	2	2638688	G/T	38.8889
S2_2670517	2	2670517	C/A	27.037
S2_2675795	2	2675795	T/C	26.2963
S2_2765296	2	2765296	A/C	26.2963
S2_2810664	2	2810664	G/A	26.6667
S2_2876679	2	2876679	A/G	48.5185
S2_2881677	2	2881677	G/A	49.2593
S2_2881723	2	2881723	G/T	49.2593
S2_2884947	2	2884947	A/G	49.2593
S2_2884979	2	2884979	T/C	49.2593
S2_2911108	2	2911108	T/G	49.2593
S2_2938931	2	2938931	A/T	49.6296
S2_2977095	2	2977095	T/A	49.6296
S2_2990176	2	2990176	G/T	49.6296
S2_2990195	2	2990195	A/G	49.6296
S2_2992523	2	2992523	G/C	49.6296
S2_3004145	2	3004145	A/T	50
S2_3005065	2	3005065	A/G	49.6296
S2_3040812	2	3040812	C/T	48.1481
S2_3040973	2	3040973	C/A	43.3333
S2_3085189	2	3085189	C/T	45.1852
S2_3085399	2	3085399	A/C	45.1852
S2_3090761	2	3090761	A/G	45.1852
S2_3118958	2	3118958	A/G	43.7037
S2_3118974	2	3118974	A/T	43.7037
S2_3119176	2	3119176	C/T	43.3333
S2_3188089	2	3188089	T/A	15.5556
S2_3189119	2	3189119	G/A	44.0741
S2_3196124	2	3196124	G/A	14.0741
S2_3196127	2	3196127	A/G	13.7037
S2_3214461	2	3214461	A/G	7.40741
S2_3214492	2	3214492	A/T	7.40741
S2_3229747	2	3229747	A/T	7.03704
S2_3253595	2	3253595	T/C	38.5185
S2_3272889	2	3272889	A/T	7.40741
S2_3288316	2	3288316	A/G	7.03704
S2_3327457	2	3327457	T/C	7.03704
S2_3334766	2	3334766	T/C	40.7407
S2_3334767	2	3334767	C/A	40.7407
S2_3334768	2	3334768	A/T	40.7407
S2_3337576	2	3337576	A/T	39.6296
S2_3337602	2	3337602	A/T	49.6296
S2_3346236	2	3346236	C/A	38.8889
S2_3381589	2	3381589	T/C	9.62963
S2_3479418	2	3479418	C/A	34.8148
S2_3521301	2	3521301	T/G	35.9259
S2_3569413	2	3569413	C/T	34.0741
S2_3570103	2	3570103	T/C	29.2593
S2_3570858	2	3570858	T/C	38.5185
S2_3570896	2	3570896	G/T	30.3704
S2_3571081	2	3571081	C/T	33.7037
S2_3571737	2	3571737	G/A	33.3333
S2_3571739	2	3571739	T/C	33.3333
S2_3587575	2	3587575	G/T	36.6667
S2_3587582	2	3587582	C/A	36.6667
S2_3740594	2	3740594	G/C	13.7037
S2_3741584	2	3741584	G/A	29.6296
S2_3779083	2	3779083	A/C	21.1111
S2_3779084	2	3779084	A/C	21.1111
S2_3779085	2	3779085	A/G	21.1111
S2_3779086	2	3779086	C/G	21.1111
S2_3783892	2	3783892	C/T	48.5185
S2_3823728	2	3823728	C/T	20.7407
S2_3823729	2	3823729	C/T	48.5185
S2_3829464	2	3829464	G/T	6.2963
S2_3829472	2	3829472	G/A	5.55556
S2_3880553	2	3880553	G/A	45.9259
S2_3884209	2	3884209	G/A	36.2963
S2_3903975	2	3903975	C/G	30
S2_3966885	2	3966885	C/T	13.3333
S2_3969332	2	3969332	A/T	28.5185
S2_3970773	2	3970773	A/G	13.3333
S2_4033943	2	4033943	C/A	17.037
S2_4048716	2	4048716	G/A	35.1852
S2_4093971	2	4093971	C/G	7.77778
S2_4093998	2	4093998	T/C	12.2222
S2_4102140	2	4102140	C/G	29.6296
S2_4102168	2	4102168	A/G	29.6296
S2_4116022	2	4116022	A/G	44.8148
S2_4116188	2	4116188	G/T	32.5926
S2_4116189	2	4116189	A/T	32.5926
S2_4116515	2	4116515	A/G	33.3333
S2_4130595	2	4130595	C/T	18.5185
S2_4134508	2	4134508	C/G	32.963
S2_4134778	2	4134778	C/G	47.037
S2_4159074	2	4159074	C/T	45.5556
S2_4163673	2	4163673	C/T	47.037
S2_4180694	2	4180694	T/C	12.5926
S2_4180782	2	4180782	A/G	29.2593
S2_4202222	2	4202222	C/A	9.62963
S2_4202267	2	4202267	A/C	13.7037
S2_4230323	2	4230323	G/C	49.2593
S2_4230584	2	4230584	C/A	12.2222
S2_4245723	2	4245723	A/C	33.7037
S2_4285759	2	4285759	A/T	33.7037
S2_4289135	2	4289135	C/T	12.5926
S2_4294151	2	4294151	C/T	30.3704
S2_4306026	2	4306026	G/A	18.1481
S2_4306077	2	4306077	G/C	12.2222
S2_4321213	2	4321213	A/C	31.4815
S2_4322760	2	4322760	T/G	35.1852
S2_4324519	2	4324519	C/T	35.5556
S2_4331606	2	4331606	C/T	30.3704
S2_4333374	2	4333374	T/G	30.7407
S2_4333885	2	4333885	C/T	33.7037
S2_4346453	2	4346453	G/A	35.1852
S2_4361236	2	4361236	A/C	33.7037
S2_4439025	2	4439025	A/T	34.4444
S2_4439053	2	4439053	C/G	34.4444
S2_4450496	2	4450496	G/A	15.5556
S2_4450534	2	4450534	G/A	32.963
S2_4450664	2	4450664	G/A	15.1852
S2_4460209	2	4460209	C/T	15.1852
S2_4465585	2	4465585	A/T	28.5185
S2_4467678	2	4467678	A/T	50
S2_4475698	2	4475698	T/C	12.5926
S2_4491924	2	4491924	T/G	49.6296
S2_4507520	2	4507520	A/G	10.3704
S2_4507522	2	4507522	T/A	10.7407
S2_4551497	2	4551497	G/T	14.4444
S2_4551551	2	4551551	C/T	35.1852
S2_4637919	2	4637919	A/G	29.2593
S2_4686866	2	4686866	C/T	17.4074
S2_4688093	2	4688093	A/C	17.4074
S2_4688208	2	4688208	T/A	17.037
S2_4688682	2	4688682	G/C	17.7778
S2_4727630	2	4727630	C/A	32.5926
S2_4786045	2	4786045	C/T	29.2593
S2_4812956	2	4812956	A/G	48.8889
S2_4813046	2	4813046	G/A	47.4074
S2_4816357	2	4816357	G/C	47.7778
S2_4816365	2	4816365	C/T	47.7778
S2_4841073	2	4841073	G/T	31.8519
S2_4841078	2	4841078	A/G	30.3704
S2_4901534	2	4901534	A/G	41.1111
S2_4999283	2	4999283	G/A	32.963
S2_4999299	2	4999299	C/G	32.963
S2_5036771	2	5036771	T/G	16.2963
S2_5036786	2	5036786	T/C	14.8148
S2_5036901	2	5036901	G/T	34.8148
S2_5037337	2	5037337	G/A	48.1481
S2_5037684	2	5037684	A/T	48.8889
S2_5118948	2	5118948	T/C	46.6667
S2_5131554	2	5131554	T/C	15.5556
S2_5148583	2	5148583	G/A	30
S2_5203706	2	5203706	C/A	48.1481
S2_5243214	2	5243214	G/A	25.5556
S2_5243280	2	5243280	A/T	22.5926
S2_5243281	2	5243281	C/T	22.5926
S2_5246534	2	5246534	G/C	40.7407
S2_5247938	2	5247938	T/C	41.1111
S2_5251965	2	5251965	T/G	13.3333
S2_5258144	2	5258144	A/G	16.6667
S2_5291210	2	5291210	C/T	41.8519
S2_5320710	2	5320710	C/T	30.3704
S2_5327217	2	5327217	C/T	39.6296
S2_5374344	2	5374344	A/G	23.3333
S2_5374345	2	5374345	A/C	37.037
S2_5374574	2	5374574	C/T	30
S2_5394181	2	5394181	C/T	40.7407
S2_5394251	2	5394251	C/G	41.4815
S2_5427182	2	5427182	G/A	49.2593
S2_5429850	2	5429850	C/T	21.1111
S2_5457236	2	5457236	T/G	32.5926
S2_5479271	2	5479271	T/C	27.7778
S2_5483575	2	5483575	G/T	29.6296
S2_5490199	2	5490199	T/C	27.037
S2_5508094	2	5508094	C/G	50
S2_5509673	2	5509673	C/G	27.4074
S2_5532798	2	5532798	C/T	30.7407
S2_5532964	2	5532964	C/T	30.3704
S2_5532999	2	5532999	A/C	30.3704
S2_5541555	2	5541555	T/A	26.6667
S2_5541571	2	5541571	C/T	26.6667
S2_5552013	2	5552013	A/G	26.6667
S2_5555728	2	5555728	T/C	31.1111
S2_5567374	2	5567374	C/G	26.6667
S2_5590319	2	5590319	C/T	26.6667
S2_5606234	2	5606234	A/C	47.037
S2_5612998	2	5612998	T/A	50
S2_5614910	2	5614910	C/T	27.037
S2_5628649	2	5628649	C/G	27.037
S2_5643484	2	5643484	A/G	50
S2_5643738	2	5643738	T/A	26.2963
S2_5665676	2	5665676	T/C	49.6296
S2_5672883	2	5672883	T/A	27.037
S2_5714762	2	5714762	G/C	22.5926
S2_5731567	2	5731567	T/C	27.7778
S2_5744953	2	5744953	A/C	27.4074
S2_5793605	2	5793605	T/C	31.4815
S2_5848555	2	5848555	T/C	46.2963
S2_5875872	2	5875872	C/A	17.037
S2_5875999	2	5875999	A/C	18.8889
S2_5876519	2	5876519	G/A	25.5556
S2_5876553	2	5876553	G/C	46.2963
S2_5883626	2	5883626	T/A	25.5556
S2_5887153	2	5887153	C/T	25.1852
S2_5887257	2	5887257	C/T	24.8148
S2_5887536	2	5887536	A/G	42.5926
S2_5887689	2	5887689	G/A	17.037
S2_5899649	2	5899649	A/C	45.1852
S2_5915389	2	5915389	C/T	25.1852
S2_5925139	2	5925139	G/C	48.1481
S2_5929411	2	5929411	C/T	25.9259
S2_5956522	2	5956522	T/C	24.4444
S2_5986429	2	5986429	C/T	45.9259
S2_6059324	2	6059324	G/A	25.9259
S2_6059336	2	6059336	T/C	25.9259
S2_6061792	2	6061792	G/C	25.9259
S2_6061825	2	6061825	C/T	25.9259
S2_6061886	2	6061886	A/T	27.037
S2_6070962	2	6070962	G/A	26.2963
S2_6072116	2	6072116	G/T	40.7407
S2_6072122	2	6072122	G/C	35.5556
S2_6072141	2	6072141	T/C	35.5556
S2_6175401	2	6175401	T/A	22.5926
S2_6175408	2	6175408	A/T	22.5926
S2_6241261	2	6241261	G/C	28.8889
S2_6387365	2	6387365	C/T	6.2963
S2_6400224	2	6400224	C/A	17.4074
S2_6423506	2	6423506	T/A	17.7778
S2_6432844	2	6432844	A/T	18.5185
S2_6432930	2	6432930	C/T	17.4074
S2_6432974	2	6432974	A/T	17.4074
S2_6441042	2	6441042	C/T	17.4074
S2_6441055	2	6441055	A/G	17.4074
S2_6462316	2	6462316	T/G	7.03704
S2_6462319	2	6462319	C/T	7.03704
S2_6505028	2	6505028	T/A	27.4074
S2_6541737	2	6541737	C/T	18.5185
S2_6584216	2	6584216	C/T	18.1481
S2_6584252	2	6584252	C/T	18.1481
S2_6584789	2	6584789	G/A	18.8889
S2_6584820	2	6584820	G/T	18.8889
S2_6591272	2	6591272	G/A	19.2593
S2_6591317	2	6591317	G/A	19.2593
S2_6614102	2	6614102	G/C	20
S2_6614424	2	6614424	G/T	19.2593
S2_6617945	2	6617945	T/C	19.2593
S2_6619598	2	6619598	A/G	19.2593
S2_6639193	2	6639193	G/A	18.5185
S2_6668803	2	6668803	A/G	20
S2_6669016	2	6669016	C/T	21.4815
S2_6669017	2	6669017	A/G	21.4815
S2_6669060	2	6669060	G/A	19.6296
S2_6671113	2	6671113	A/G	20.7407
S2_6690399	2	6690399	T/C	20
S2_6721375	2	6721375	G/A	21.1111
S2_6762375	2	6762375	G/A	19.2593
S2_6831984	2	6831984	C/T	22.5926
S2_6879083	2	6879083	T/A	21.1111
S2_6880755	2	6880755	C/T	17.4074
S2_6952838	2	6952838	C/T	23.3333
S2_6987451	2	6987451	C/A	8.51852
S2_7001202	2	7001202	C/G	15.1852
S2_7060106	2	7060106	G/A	7.03704
S2_7101407	2	7101407	G/T	21.1111
S2_7101611	2	7101611	C/T	19.6296
S2_7103335	2	7103335	A/G	10.3704
S2_7104901	2	7104901	T/C	9.25926
S2_7104924	2	7104924	A/C	9.25926
S2_7106781	2	7106781	A/G	10.3704
S2_7148013	2	7148013	G/C	10.7407
S2_7240882	2	7240882	G/A	6.66667
S2_7312267	2	7312267	G/T	21.1111
S2_7334927	2	7334927	T/C	8.51852
S2_7339837	2	7339837	A/G	8.14815
S2_7352204	2	7352204	A/C	19.6296
S2_7379027	2	7379027	G/A	12.2222
S2_7413925	2	7413925	G/A	6.66667
S2_7449110	2	7449110	T/G	5.55556
S2_7449111	2	7449111	A/T	5.55556
S2_7453264	2	7453264	T/A	8.51852
S2_7453350	2	7453350	C/A	24.8148
S2_7453533	2	7453533	T/C	14.0741
S2_7453624	2	7453624	C/T	8.51852
S2_7461375	2	7461375	C/T	5.55556
S2_7467674	2	7467674	T/C	5.55556
S2_7531700	2	7531700	T/A	11.4815
S2_7532953	2	7532953	T/C	12.2222
S2_7634278	2	7634278	C/T	5.18519
S2_7676791	2	7676791	T/C	6.2963
S2_7676799	2	7676799	G/C	5.18519
S2_7709357	2	7709357	T/A	10.7407
S2_7757263	2	7757263	T/C	6.66667
S2_7873902	2	7873902	T/C	5.18519
S2_7877065	2	7877065	A/G	5.18519
S2_7935319	2	7935319	G/A	5.18519
S2_7935458	2	7935458	A/G	5.18519
S2_7936411	2	7936411	C/G	5.18519
S2_7944532	2	7944532	T/C	5.18519
S2_7946641	2	7946641	G/A	5.18519
S2_7967724	2	7967724	A/G	5.18519
S2_8041274	2	8041274	T/C	8.88889
S2_8089008	2	8089008	T/C	5.18519
S2_8133480	2	8133480	T/C	9.25926
S2_8144278	2	8144278	A/G	15.5556
S2_8144284	2	8144284	G/A	15.5556
S2_8144289	2	8144289	T/C	15.5556
S2_8152418	2	8152418	C/G	39.2593
S2_8152436	2	8152436	T/A	39.2593
S2_8222219	2	8222219	T/G	34.4444
S2_8222228	2	8222228	G/A	34.0741
S2_8238892	2	8238892	A/G	7.77778
S2_8245469	2	8245469	T/A	9.25926
S2_8255870	2	8255870	G/T	9.62963
S2_8255873	2	8255873	G/A	9.62963
S2_8255898	2	8255898	G/C	9.62963
S2_8256021	2	8256021	A/C	7.77778
S2_8258188	2	8258188	C/T	30.7407
S2_8258236	2	8258236	C/T	7.77778
S2_8258251	2	8258251	A/T	8.88889
S2_8289209	2	8289209	T/C	7.77778
S2_8289229	2	8289229	A/G	7.77778
S2_8289279	2	8289279	A/G	8.51852
S2_8289851	2	8289851	T/C	10.3704
S2_8324880	2	8324880	G/A	15.5556
S2_8324991	2	8324991	G/A	7.77778
S2_8325247	2	8325247	A/G	18.1481
S2_8325250	2	8325250	A/G	18.1481
S2_8325261	2	8325261	T/C	18.1481
S2_8341548	2	8341548	C/T	13.7037
S2_8341586	2	8341586	C/T	7.40741
S2_8367888	2	8367888	A/C	7.77778
S2_8416687	2	8416687	C/T	24.8148
S2_8511542	2	8511542	A/T	40.7407
S2_8517520	2	8517520	A/G	45.5556
S2_8548590	2	8548590	C/T	45.5556
S2_8548592	2	8548592	G/T	45.5556
S2_8548597	2	8548597	T/C	45.5556
S2_8673114	2	8673114	T/G	9.62963
S2_8727396	2	8727396	C/T	49.2593
S2_8751427	2	8751427	T/C	21.4815
S2_8821228	2	8821228	A/G	21.4815
S2_8845618	2	8845618	A/C	11.4815
S2_8845648	2	8845648	A/G	21.8519
S2_8854175	2	8854175	G/T	11.4815
S2_8872863	2	8872863	T/C	10
S2_8872883	2	8872883	G/A	43.3333
S2_8872884	2	8872884	T/C	10
S2_8887532	2	8887532	C/T	35.5556
S2_8888445	2	8888445	T/C	10
S2_8930836	2	8930836	A/G	25.1852
S2_8949645	2	8949645	A/T	10
S2_8961436	2	8961436	T/G	35.1852
S2_8961589	2	8961589	G/A	10
S2_8961602	2	8961602	C/T	46.6667
S2_8961664	2	8961664	G/A	9.62963
S2_8989764	2	8989764	G/C	10.3704
S2_8990118	2	8990118	G/A	35.9259
S2_8990122	2	8990122	G/A	35.9259
S2_9032042	2	9032042	G/A	7.03704
S2_9032100	2	9032100	T/A	32.2222
S2_9032284	2	9032284	A/C	25.1852
S2_9032285	2	9032285	G/T	24.8148
S2_9116236	2	9116236	G/T	38.1481
S2_9171127	2	9171127	C/T	44.8148
S2_9171134	2	9171134	T/G	25.1852
S2_9171225	2	9171225	G/T	19.2593
S2_9176666	2	9176666	A/T	25.9259
S2_9179603	2	9179603	T/C	25.1852
S2_9203400	2	9203400	G/A	7.03704
S2_9277145	2	9277145	T/C	37.7778
S2_9357176	2	9357176	T/C	35.5556
S2_9357258	2	9357258	A/G	35.5556
S2_9357316	2	9357316	A/G	34.8148
S2_9357332	2	9357332	G/C	34.8148
S2_9366166	2	9366166	C/G	36.6667
S2_9378463	2	9378463	T/C	8.51852
S2_9397727	2	9397727	C/G	35.1852
S2_9397793	2	9397793	C/G	34.8148
S2_9491461	2	9491461	A/C	38.8889
S2_9507441	2	9507441	G/T	8.51852
S2_9560927	2	9560927	A/G	8.88889
S2_9573990	2	9573990	A/T	47.7778
S2_9586872	2	9586872	G/A	46.6667
S2_9608542	2	9608542	A/G	14.0741
S2_9608725	2	9608725	T/C	7.77778
S2_9608726	2	9608726	T/C	7.77778
S2_9608731	2	9608731	T/C	7.77778
S2_9654257	2	9654257	T/C	43.3333
S2_9666401	2	9666401	G/T	5.55556
S2_9667837	2	9667837	T/C	8.88889
S2_9668431	2	9668431	C/A	5.55556
S2_9714654	2	9714654	G/A	40.3704
S2_9724296	2	9724296	C/T	34.8148
S2_9728027	2	9728027	T/C	5.55556
S2_9775943	2	9775943	G/A	5.18519
S2_9778849	2	9778849	T/G	47.037
S2_9792538	2	9792538	G/T	49.6296
S2_9869677	2	9869677	G/A	8.51852
S2_9869714	2	9869714	A/G	46.6667
S2_9870510	2	9870510	C/G	36.6667
S2_10033861	2	10033861	T/C	48.8889
S2_10040054	2	10040054	C/T	48.5185
S2_10040926	2	10040926	G/A	33.3333
S2_10040970	2	10040970	C/A	7.40741
S2_10091327	2	10091327	C/T	9.25926
S2_10173302	2	10173302	C/T	7.40741
S2_10193864	2	10193864	T/A	7.40741
S2_10306021	2	10306021	C/T	7.40741
S2_10330035	2	10330035	C/A	8.51852
S2_10346162	2	10346162	A/G	19.6296
S2_10474861	2	10474861	G/T	7.40741
S2_10474862	2	10474862	G/T	10
S2_10474865	2	10474865	A/T	7.77778
S2_10474868	2	10474868	C/T	6.66667
S2_10612033	2	10612033	T/A	21.4815
S2_10643874	2	10643874	C/T	5.18519
S2_10654289	2	10654289	G/A	6.2963
S2_10654741	2	10654741	G/A	5.55556
S2_10669270	2	10669270	T/A	18.8889
S2_10669420	2	10669420	T/A	21.8519
S2_10669962	2	10669962	T/G	21.1111
S2_10713068	2	10713068	T/C	20
S2_10713070	2	10713070	G/A	20
S2_10713135	2	10713135	A/C	34.8148
S2_10727255	2	10727255	T/C	6.2963
S2_10789087	2	10789087	T/C	9.25926
S2_10789256	2	10789256	C/T	10
S2_10806309	2	10806309	T/C	11.1111
S2_10834693	2	10834693	G/A	10.3704
S2_10921320	2	10921320	G/A	11.4815
S2_10936593	2	10936593	T/C	11.4815
S2_10977524	2	10977524	A/C	11.8519
S2_11003991	2	11003991	G/A	11.1111
S2_11032239	2	11032239	T/C	12.5926
S2_11066990	2	11066990	G/T	9.25926
S2_11142587	2	11142587	A/G	42.963
S2_11142596	2	11142596	T/C	42.963
S2_11142608	2	11142608	C/T	42.963
S2_11170002	2	11170002	C/G	6.66667
S2_11194667	2	11194667	A/G	7.03704
S2_11194684	2	11194684	T/G	7.03704
S2_11210707	2	11210707	T/G	7.03704
S2_11237294	2	11237294	T/C	7.77778
S2_11258128	2	11258128	C/T	7.40741
S2_11268803	2	11268803	C/T	5.92593
S2_11268806	2	11268806	C/T	7.40741
S2_11268807	2	11268807	G/C	5.18519
S2_11344822	2	11344822	A/G	7.40741
S2_11370973	2	11370973	T/G	7.77778
S2_11373060	2	11373060	A/G	7.03704
S2_11399328	2	11399328	A/C	14.4444
S2_11400170	2	11400170	T/C	6.2963
S2_11423268	2	11423268	T/A	7.40741
S2_11438709	2	11438709	T/G	9.62963
[truncated: 32,430 more rows]
